# Supplementary material for: Comparison of metagenomes from fermentation of various agroindustrial residues suggests a common model of community organization
Source: Front Bioeng Biotechnol. 2023 May 10;11:1197175. doi: 10.3389/fbioe.2023.1197175 (PMC10228549; doi:10.3389/fbioe.2023.1197175)
Supplement: Supplementary file 1 [file Table2.XLSX]

## Sheet: Sheet1
Table S2. 217 MAGs deemed non-redundant by dRep.
Column Number	Column Description
1	Refence name for the MAG examined
2	Link to the NCBI page detailing information about the MAG
3	Output from GTDB-Tk (database 202) detailing the taxonomic classification for each MAG
4	Whether the MAG was assembled from short read Illumina technology (Illumina Novaseq S4) or long read PacBio technology (PacBio Sequel II)
5	The experiment from which the MAG was assembled (see Table 1 in the main text for information on each experiment)
6	Functional groupl classification based on hiearchical pathway clustering (see Figure 4 in the main text)
7	MAG completeness percentage value as reported by CoverM
8	MAG contamination percentage value as reported by CoverM
9	MAG strain heterogeneity value as reported by CoverM
10	MAG size in base pairs
11	Total number of contigs for each MAG
12	N50 for the contigs in each MAG
13	GC content (percentage) for each MAG
14-93	Relative abundance calculations for each experimental sample
1	2	3	4	5	6	7	8	9	10	11	12	13	14	15	16	17	18	19	20	21	22	23	24	25	26	27	28	29	30	31	32	33	34	35	36	37	38	39	40	41	42	43	44	45	46	47	48	49	50
MAG ID	NCBI Genome Accession Number	GTDB Taxonomy	Sequencing Technology	Experiment	Clustering Functional Group	Completeness (%)	Contamination (%)	Strain heterogeneity	Genome size (bp)	# contigs	N50 (contigs)	GC (%)	Inoculum SampleA PacBio (%)	Inoculum SampleB PacBio (%)	Manure Hydrolysate Day06 PacBio (%)	Manure Hydrolysate Day18 Illumina (%)	Manure Hydrolysate Day30 Illumina (%)	Manure Hydrolysate Day42 Illumina (%)	Milk Permeate 1 Day000 Illumina (%)	Milk Permeate 1 Day012 Illumina (%)	Milk Permeate 1 Day024 PacBio (%)	Milk Permeate 1 Day036 Illumina (%)	Milk Permeate 1 Day044 PacBio (%)	Milk Permeate 1 Day049 Illumina (%)	Milk Permeate 1 Day054 Illumina (%)	Milk Permeate 1 Day060 PacBio (%)	Milk Permeate 1 Day066 Illumina (%)	Milk Permeate 1 Day072 Illumina (%)	Milk Permeate 1 Day078 Illumina (%)	Milk Permeate 1 Day084 Illumina (%)	Milk Permeate 1 Day097 Illumina (%)	Milk Permeate 1 Day108 Illumina (%)	Milk Permeate 1 Day120 Illumina (%)	Milk Permeate 1 Day126 Illumina (%)	Milk Permeate 1 Day146 Illumina (%)	Milk Permeate 1 Day168 Illumina (%)	Milk Permeate 1 Day192 Illumina (%)	Milk Permeate 1 Day216 PacBio (%)	Milk Permeate 2 Day000 Illumina (%)	Milk Permeate 2 Day015 Illumina (%)	Milk Permeate 2 Day021 Illumina (%)	Milk Permeate 2 Day028 Illumina (%)	Milk Permeate 2 Day042 PacBio (%)	Milk Permeate 2 Day056 Illumina (%)	Milk Permeate 2 Day063 Illumina (%)	Milk Permeate 2 Day077 Illumina (%)	Milk Permeate 2 Day098 PacBio (%)	Milk Permeate 2 Day105 Illumina (%)	Milk Permeate 2 Day126 Illumina (%)
UW_DM_ACET1_1	JALCOP000000000	d__Bacteria;p__Proteobacteria;c__Alphaproteobacteria;o__Acetobacterales;f__Acetobacteraceae;g__Acetobacter;s__Acetobacter fabarum	Illumina Novaseq S4	Manure Hydrolysate	Intermediate Chain Elongators	96.02	0.25	0	2323885	10	593251	58.95	0	0	0.0557605	2.48591	3.66202	3.38067	0	0	0	0	0	0	0	0	0	0	0	0	0.0115704	0.0331049	0.01161	0	0.0072665	0.0127481	0.00535257	0.00320814	0	0.26064	0.185655	0.0854159	0	0.0105288	0.00951238	0.0124216	0.0163791	0.177687	0.160747
UW_DM_ACET2_1	JALCRI000000000	d__Bacteria;p__Proteobacteria;c__Alphaproteobacteria;o__Acetobacterales;f__Acetobacteraceae;g__Acetobacter;s__Acetobacter peroxydans	Illumina Novaseq S4	Manure Hydrolysate	Intermediate Chain Elongators	97.01	0.03	0	2421750	43	72249	60.81	0	0	0.161905	0.495568	0.144666	0.0894642	0	0.010604	0.00354951	0.00374473	0	0.0152241	0.0124447	0	0.00503948	0.0109634	0.0111457	0.0451609	0.103775	0.0757606	0.0248472	0.00819611	0.025031	0.0213965	0.0318877	0.00564866	0	0.0127246	0.00411355	0	0	0	0	0	0	0	0
UW_DM_ACUT1_1	JALCRG000000000	d__Bacteria;p__Firmicutes_A;c__Clostridia;o__Oscillospirales;f__Acutalibacteraceae;g__UBA4871;s__UBA4871 sp902809935	Illumina Novaseq S4	Manure Hydrolysate	Carbohydrate Chain Elongators	97.85	0.34	0	2301499	6	429045	42.76	0	0	0	6.09799	3.25052	3.83264	0	0.0750987	0.0177619	0.0268048	0	0.0329162	0.120649	0.0683928	0.186107	0.312082	0.310856	0.176169	0.111159	0.0993086	0.0172804	0.0194912	0.155315	0.0453012	0.139623	0.0971253	0	0	0.00534941	0.0724101	0.306343	0.427033	0.39914	0.335889	0.0360499	0.0821273	0.0104147
UW_DM_ACUT2_1	JALCPP000000000	d__Bacteria;p__Firmicutes_A;c__Clostridia;o__Oscillospirales;f__Acutalibacteraceae;g__Caprobacter;s__	Illumina Novaseq S4	Manure Hydrolysate	Intermediate Chain Elongators	97.99	0.02	0	2550515	18	249649	48.65	0	0	0	0.00853189	0.0759973	0.338605	0	0	0	0	0	0	0	0	0	0	0	0	0	0	0	0	0	0	0	0	0	0	0	0	0	0	0	0	0.00412247	0.0132462	0.0045422
UW_DM_ACUT3_1	JALCPO000000000	d__Bacteria;p__Firmicutes_A;c__Clostridia;o__Oscillospirales;f__Acutalibacteraceae;g__Caprobacter;s__	Illumina Novaseq S4	Manure Hydrolysate	Carbohydrate Chain Elongators	94.07	0.67	0	2110542	81	35769	58.11	0	0	0	0	0.180676	0.156547	0	0	0	0.0254421	0	0.199319	0.133606	0.0823205	2.78949	1.57498	1.95878	0.446697	0.18685	0.0116023	0.00407521	0.0188385	0.0218782	0.00641132	0.0212375	0.0687946	0	0	0	0	0	0	0	0	0	0	0
UW_DM_ACUT4_1	JALCQE000000000	d__Bacteria;p__Firmicutes_A;c__Clostridia;o__Oscillospirales;f__Acutalibacteraceae;g__Caprobacter;s__	Illumina Novaseq S4	Manure Hydrolysate	Uninvolved	80.54	0.67	0	1727431	52	38926	52.04	0	0	0	0	7.02632	7.29279	0	0	0	0	0	0	0	0	0	0	0	0	0	0	0	0	0	0	0	0	0	0	0	0	0	0	0	0	0	0	0
UW_DM_ANA1_1	JALCQR000000000	d__Bacteria;p__Firmicutes_A;c__Clostridia;o__Lachnospirales;f__Anaerotignaceae;g__HGM11808;s__	Illumina Novaseq S4	Manure Hydrolysate	Intermediate Chain Elongators	97.99	0.89	0	2609557	19	187209	36.68	0	0	0	0.267754	0.316527	0.0832254	0	0	0.01236	0.0489798	0	0.0382747	0.0660647	0.0399955	0.0546907	0.0499447	0.0354172	0.0104504	0.00492472	0.00285134	0	0	0.00592199	0	0	0	0	0	0	0	0	0.0130817	0.0180597	0.0293407	0.00866074	0.0108447	0.00495251
UW_DM_ANA2_1	JALCPN000000000	d__Bacteria;p__Firmicutes_A;c__Clostridia;o__Lachnospirales;f__Anaerotignaceae;g__HGM11808;s__	Illumina Novaseq S4	Manure Hydrolysate	Intermediate Chain Elongators	77.08	0.56	50	2331620	94	29649	36.21	0	0	0	0.0118884	0.0181523	0.197341	0	0	0.00168656	0.00636172	0	0.00454713	0.00771775	0	0.0064638	0.00608487	0.0042504	0	0	0	0	0	0	0	0	0	0	0	0	0	0	0	0.00397963	0.00451533	0.00154978	0	0
UW_DM_ATO1_1	JALCQQ000000000	d__Bacteria;p__Actinobacteriota;c__Coriobacteriia;o__Coriobacteriales;f__Atopobiaceae;g__Olsenella;s__Olsenella sp900555995	Illumina Novaseq S4	Manure Hydrolysate	Uninvolved	99.8	0.08	0	2182154	19	254458	65	0	0	0	1.60117	1.19581	0.024357	0	0	0	0.0836592	0	0.118644	0.140838	0	0.142909	0.119878	0.0934548	0.133707	0	0	0	0	0	0	0.0472027	0.0302131	0	0	0	0	0	0	0	0	0	0	0
UW_DM_ATO2_1	JALCPM000000000	d__Bacteria;p__Actinobacteriota;c__Coriobacteriia;o__Coriobacteriales;f__Atopobiaceae;g__Olegusella;s__Olegusella sp002407925	Illumina Novaseq S4	Manure Hydrolysate	Uninvolved	95.16	0	0	1609623	9	356376	53.87	0	0	0	11.2884	22.5502	9.18171	0	0	0	0	0	0	0	0	0	0	0	0.0741942	0.0433334	0.035416	0.0303935	0.0293982	0.014354	0.00707617	0.179201	0.449126	0	0	0	0	0	0.0109972	0.0209458	0.0643729	0.0589497	0.122397	0.0387344
UW_DM_BACIL1_1	JALCLG000000000	d__Bacteria;p__Firmicutes;c__Bacilli;o__RFN20;f__CAG-288;g__UBA7642;s__	PacBio Sequel II	Inoculum	Uninvolved	96.63	0	0	2079823	1	2079823	49.99	4.62888	2.66692	0.251316	0.0794296	0.00314771	0	0.309122	0.0421855	0.003238	0	0	0	0	0	0	0	0	0	0	0	0	0	0	0	0	0	0.423317	0.0415759	0.00491489	0	0	0.0139758	0.00918346	0	0	0	0
UW_DM_BACTE1_1	JALCKZ000000000	d__Bacteria;p__Bacteroidota;c__Bacteroidia;o__Bacteroidales;f__UBA932;g__UBA1232;s__	PacBio Sequel II	Inoculum	Carbohydrate Chain Elongators	95.86	0.48	0	2229011	1	2229011	40.66	1.7741	1.73466	0	0.0149631	0	0	2.07392	0.0230074	0.00467799	0.00552688	0	0	0	0	0	0	0	0	0	0	0	0	0	0	0	0	1.33053	0.0356386	0.00521004	0	0	0.0085118	0.00437127	0	0	0	0
UW_DM_BIF1_1	JALCQD000000000	d__Bacteria;p__Actinobacteriota;c__Actinomycetia;o__Actinomycetales;f__Bifidobacteriaceae;g__;s__	Illumina Novaseq S4	Manure Hydrolysate	Ferment to Intermediates	100	0	0	2162097	6	658550	57.32	0	0	0	0.016783	0.0905245	1.62431	0	0	0	0	0	0	0	0	0	0	0	0	0	0	0	0	0	0	0	0	0	0.0967813	0.0441029	0	0	0	0	0	0	0	0
UW_DM_BIF2_1	JALCQC000000000	d__Bacteria;p__Actinobacteriota;c__Actinomycetia;o__Actinomycetales;f__Bifidobacteriaceae;g__;s__	Illumina Novaseq S4	Manure Hydrolysate	Ferment to Intermediates	95.69	0	0	2058680	32	106512	57.09	0	0	0	0	0.00947097	0.180831	0	0	0	0	0	0	0	0	0	0	0	0	0	0	0	0	0	0	0	0	0	0	0	0	0	0	0	0	0	0	0
UW_DM_BIF4_1	JALCOX000000000	d__Bacteria;p__Actinobacteriota;c__Actinomycetia;o__Actinomycetales;f__Bifidobacteriaceae;g__;s__	Illumina Novaseq S4	Manure Hydrolysate	Uninvolved	89.58	0	0	1703207	71	28493	58.33	0	0	0.0388299	0.583432	0.157919	0.267429	0	0	0	0	0	0	0	0	0	0	0	0	0	0	0	0	0	0	0	0	0	0.0457045	0.0214552	0	0	0	0	0	0	0	0
UW_DM_BURK1_1	JAKVPB000000000	d__Bacteria;p__Proteobacteria;c__Gammaproteobacteria;o__Burkholderiales;f__Burkholderiaceae;g__Mesosutterella;s__Mesosutterella multiformis	PacBio Sequel II	Manure Hydrolysate	Uninvolved	97.5	0	0	1922705	1	1922705	57.22	0	0	3.81892	2.84508	0.200449	0.57936	0	0.0137186	0.082469	0.0628226	0.0908745	0.187554	0.0545542	0	0	0	0	0	0.0537909	1.39434	0.0802114	0.0313862	0.280526	0.162453	0.723987	0.026018	0	0	0.127493	0.0915801	0.0535492	0.0908684	0.138298	0.148603	0.0639995	0.0560058	0.0449512
UW_DM_CLOS2_1	JALCPJ000000000	d__Bacteria;p__Firmicutes_A;c__Clostridia;o__Clostridiales;f__Clostridiaceae;g__Clostridium_B;s__Clostridium_B luticellarii	Illumina Novaseq S4	Manure Hydrolysate	Intermediate Chain Elongators	99.14	0	0	3126290	75	62443	35.3	0	0	0	4.69754	2.01673	2.95316	0	0	0	0	0	0	0	0	0	0	0	0	0.0124586	0	0.178136	0.218178	0.119623	0.0391097	0.104156	0.0835889	0	0	0	0	0	0	0	0	0	0	0
UW_DM_DIAL1_1	JAKVPC000000000	d__Bacteria;p__Firmicutes_C;c__Negativicutes;o__Veillonellales;f__Dialisteraceae;g__Dialister;s__Dialister hominis	PacBio Sequel II	Manure Hydrolysate	Uninvolved	94.3	0.02	0	1866726	2	1382229	47.9	0	0	1.99276	2.0088	1.60703	2.056	0	0.0534326	0.00157932	0	0	0	0	0	0	0	0	0	0	0	0	0	0	0	0	0	0	0.00291798	0.118217	0.11424	0	0.0198783	0.038385	0.0279264	0.0116366	0.0213407	0.00717654
UW_DM_ENTER1_1	JALCOL000000000	d__Bacteria;p__Firmicutes;c__Bacilli;o__Lactobacillales;f__Enterococcaceae;g__;s__	Illumina Novaseq S4	Manure Hydrolysate	Uninvolved	96.69	1.66	14.29	2371323	26	168079	47.22	0	0	0.159001	0.379237	0.0354636	0.0500995	0	0	0	0	0	0	0	0	0	0	0	0	0	0	0	0	0	0	0	0	0	0	0	0	0	0	0	0	0	0	0
UW_DM_FLAV1_1	JALCLE000000000	d__Bacteria;p__Bacteroidota;c__Bacteroidia;o__Flavobacteriales;f__PHOS-HE28;g__PHOS-HE28;s__	PacBio Sequel II	Inoculum	Intermediate Chain Elongators	96.46	0.18	0	3669916	9	595105	56.92	0.491813	0.557273	0	0	0	0	0.0357416	0	0	0	0	0	0	0	0	0	0	0	0	0	0	0	0	0	0	0	0.671374	0	0	0	0	0	0	0	0	0	0
UW_DM_LAC2_1	JALCPY000000000	d__Bacteria;p__Firmicutes;c__Bacilli;o__Lactobacillales;f__Lactobacillaceae;g__Lactobacillus;s__Lactobacillus delbrueckii	Illumina Novaseq S4	Manure Hydrolysate	Ferment to Intermediates	86.47	0	0	1509227	53	35941	50.72	0	0	0.0516285	0.602364	0.707403	1.4977	0	0	0	0	0	0	0	0	0	0	0	0.00270356	0.0040424	0.0759601	0.0767893	0.0489251	0.228986	0.00493422	0.0234319	0.00508898	0	0.180502	0.0237575	0.0156251	0	0.0230415	0.0527167	0.102131	0.333675	0.530315	0.107709
UW_DM_LAC3_1	JALCOU000000000	d__Bacteria;p__Firmicutes;c__Bacilli;o__Lactobacillales;f__Lactobacillaceae;g__Lactobacillus;s__Lactobacillus amylovorus	Illumina Novaseq S4	Manure Hydrolysate	Ferment to Intermediates	77.52	0.08	100	1247161	53	27935	38.13	0	0	0.0650457	0.453922	0.0209505	0	0	0	0	0	0	0	0	0	0	0	0	0	0	0	0	0	0	0	0	0	0	0	0	0	0	0	0	0	0	0	0
UW_DM_LACCAS1_1	JALCPX000000000	d__Bacteria;p__Firmicutes;c__Bacilli;o__Lactobacillales;f__Lactobacillaceae;g__Lacticaseibacillus;s__Lacticaseibacillus sp900540605	Illumina Novaseq S4	Manure Hydrolysate	Ferment to Intermediates	97.08	0.52	0	2325680	32	97253	53.4	0	0	0.031498	0.212792	0.159138	0.333892	0	0	0	0	0	0	0	0	0	0	0	0	0	0	0	0	0	0	0	0	0	0	0	0	0	0	0	0	0	0	0
UW_DM_LACCAS2_1	JALCOI000000000	d__Bacteria;p__Firmicutes;c__Bacilli;o__Lactobacillales;f__Lactobacillaceae;g__Lacticaseibacillus;s__Lacticaseibacillus rhamnosus	Illumina Novaseq S4	Manure Hydrolysate	Ferment to Intermediates	95.13	1.63	80	2830759	74	70721	46.56	0	0	0.0248494	0.242581	0.0694235	0.194109	0	0	0	0	0	0	0	0	0	0	0.0659537	0.0241777	0.00555208	0.00419763	0	0	0.0153714	0.0239811	0	0	0	0.13857	0.0653469	0.0919183	0	0.0279963	0.0173358	0.00694605	0.00204266	0	0
UW_DM_LACCAS3_1	JALCQM000000000	d__Bacteria;p__Firmicutes;c__Bacilli;o__Lactobacillales;f__Lactobacillaceae;g__Lacticaseibacillus;s__	Illumina Novaseq S4	Manure Hydrolysate	Ferment to Intermediates	91.97	1.31	0	2771480	73	54188	52.71	0	0	0.0257002	0.0674223	0.341667	0.134471	0	0	0	0	0	0	0	0	0	0	0	0	0	0	0	0	0	0	0	0	0	0	0	0	0	0.00307178	0	0	0	0	0
UW_DM_LCO1_1	JALCKY000000000	d__Bacteria;p__Firmicutes_A;c__Clostridia;o__Lachnospirales;f__Lachnospiraceae;g__;s__	PacBio Sequel II	Inoculum	Uninvolved	91.14	1.64	16.67	3026614	11	375901	51.98	0.974286	0.86613	0.0332312	0.00600826	0	0	0.192338	0.130526	0.0123647	0	0	0	0	0	0	0	0	0	0	0	0	0	0	0	0	0	0.356051	0.0857497	0.0859319	0.0927873	0	0.0717143	0.0682596	0	0.0321362	0	0
UW_DM_LENLAC1_1	JALCQL000000000	d__Bacteria;p__Firmicutes;c__Bacilli;o__Lactobacillales;f__Lactobacillaceae;g__Lentilactobacillus;s__Lentilactobacillus hilgardii	Illumina Novaseq S4	Manure Hydrolysate	Ferment to Intermediates	96.75	0.31	0	2942789	54	82345	39.99	0	0	0	0.0162963	0.21269	2.88586	0	0	0	0	0	0	0	0	0	0	0	0	0	0	0.00478986	0	0	0	0	0	0	0.179883	0.0496015	0.0108864	0	0	0	0	0	0	0
UW_DM_LIGLAC1_1	JALCPD000000000	d__Bacteria;p__Firmicutes;c__Bacilli;o__Lactobacillales;f__Lactobacillaceae;g__Ligilactobacillus;s__Ligilactobacillus acidipiscis	Illumina Novaseq S4	Manure Hydrolysate	Ferment to Intermediates	89.01	1.83	0	1562885	66	31071	39.32	0	0	0	0.00815136	0.0132969	1.74076	0	0	0	0	0	0	0	0	0	0	0	0	0	0	0	0	0	0	0	0.00243699	0	0	0	0	0	0	0	0	0	0	0
UW_DM_LIMLAC1_1	JAKVPL000000000	d__Bacteria;p__Firmicutes;c__Bacilli;o__Lactobacillales;f__Lactobacillaceae;g__Limosilactobacillus;s__	PacBio Sequel II	Manure Hydrolysate	Ferment to Intermediates	99.46	1.09	100	2335323	1	2335323	52.19	0	0	3.52791	1.10899	0.353537	0.0807938	0	0	0	0	0	0	0	0	0	0	0	0	0	0	0	0	0	0	0	0	0	0	0	0	0	0	0	0	0	0	0
UW_DM_LIMLAC2_1	JAKVPM000000000	d__Bacteria;p__Firmicutes;c__Bacilli;o__Lactobacillales;f__Lactobacillaceae;g__Limosilactobacillus;s__Limosilactobacillus oris	PacBio Sequel II	Manure Hydrolysate	Ferment to Intermediates	99.45	0	0	2044198	1	2044198	49.58	0	0	5.9223	0.28186	1.58069	6.00777	0	0	0	0	0	0	0	0	0	0	0	0	0	0	0	0	0	0	0	0	0	0	0	0	0	0	0	0	0	0	0
UW_DM_LIMLAC3_1	JALCQJ000000000	d__Bacteria;p__Firmicutes;c__Bacilli;o__Lactobacillales;f__Lactobacillaceae;g__Limosilactobacillus;s__Limosilactobacillus timonensis	Illumina Novaseq S4	Manure Hydrolysate	Ferment to Intermediates	95.11	0	0	1285623	32	53832	47.82	0	0	0.0587427	0.192399	0.885841	0.45864	0	0	0	0	0	0	0	0	0	0	0	0	0	0	0	0	0	0	0	0	0	0	0	0	0	0	0	0	0	0	0
UW_DM_LIMLAC4_1	JALCQI000000000	d__Bacteria;p__Firmicutes;c__Bacilli;o__Lactobacillales;f__Lactobacillaceae;g__Limosilactobacillus;s__	Illumina Novaseq S4	Manure Hydrolysate	Ferment to Intermediates	91.29	0	0	1531193	42	43528	41.25	0	0	0	0.0287042	0.165846	0	0	0	0	0	0	0	0	0	0	0	0	0	0	0	0	0	0	0	0	0	0	0	0	0	0	0	0	0	0	0	0
UW_DM_MEG1_1	JAKVPG000000000	d__Bacteria;p__Firmicutes_C;c__Negativicutes;o__Veillonellales;f__Megasphaeraceae;g__Megasphaera;s__Megasphaera sp000417505	PacBio Sequel II	Manure Hydrolysate	Intermediate Chain Elongators	100	0	0	2385522	1	2385522	53.63	0	0	49.4771	1.26357	0.0127582	0.860392	0	0.411307	0.0104296	0.431062	0.439522	0.167077	0.00701479	0	0	0	0	0	0	0	0	0	0	0	0	0	0	0.140705	12.2985	8.41851	0.74452	0.160012	0.12272	0.0502472	0.0166359	0.0243496	0
UW_DM_PREV1_1	JALCLC000000000	d__Bacteria;p__Bacteroidota;c__Bacteroidia;o__Bacteroidales;f__Bacteroidaceae;g__Prevotella;s__	PacBio Sequel II	Inoculum	Uninvolved	89.16	0	0	2464804	18	166331	37.89	0.729408	0.713642	0.0186728	0.00459873	0	0	0.159295	0	0	0	0	0	0	0	0	0	0	0	0	0	0	0	0	0	0	0	0.324917	0.0331186	0.116881	0.223323	0	0	0	0	0.00571304	0	0
UW_DM_PSEUD1_1	JALCKX000000000	d__Bacteria;p__Proteobacteria;c__Gammaproteobacteria;o__Pseudomonadales;f__Pseudomonadaceae;g__Pseudomonas_E;s__Pseudomonas_E veronii	PacBio Sequel II	Inoculum	Intermediate Chain Elongators	92.27	2.49	0	6321697	21	422793	61.35	0.665922	0	0	0	0	0	0.0213662	0	0	0	0	0	0	0	0.0355642	0.0397926	0.020436	0.0205287	0.144271	0.116398	0.0706604	0.0831043	0.0967579	0.0422139	0.0116516	0.0126909	0	0.0174604	0.0426458	0.00779538	0	0	0	0	0	0	0.0280563
UW_DM_SCHLAC1_1	JALCOF000000000	d__Bacteria;p__Firmicutes;c__Bacilli;o__Lactobacillales;f__Lactobacillaceae;g__Schleiferilactobacillus;s__Schleiferilactobacillus perolens	Illumina Novaseq S4	Manure Hydrolysate	Ferment to Intermediates	98.3	1.05	0	2820395	76	56988	49.2	0	0	0	0.369088	0.06693	0.0137291	0	0	0	0	0	0	0	0	0	0.00340825	0.0253579	0.00386981	0	0	0	0	0	0	0	0	0	1.15802	0.521623	0.0561193	0	0.0038378	0	0	0	0	0
UW_DM_XAN1_1	JALCLA000000000	d__Bacteria;p__Proteobacteria;c__Gammaproteobacteria;o__Xanthomonadales;f__Xanthomonadaceae;g__Chiayiivirga;s__	PacBio Sequel II	Inoculum	Intermediate Chain Elongators	95.09	2.78	77.78	3678035	9	761804	66.87	0.697757	0.949334	0.0160294	0.0229532	0	0	0.0979335	0	0	0	0	0	0	0	0	0	0	0	0	0	0	0	0	0	0	0	0.0124262	0	0	0	0	0	0	0	0	0	0
UW_DM_XAN2_1	JALCKV000000000	d__Bacteria;p__Proteobacteria;c__Gammaproteobacteria;o__Xanthomonadales;f__Xanthomonadaceae;g__Chiayiivirga;s__	PacBio Sequel II	Inoculum	Intermediate Chain Elongators	83.59	0.86	33.33	3746978	2	1890733	66.94	0.370881	0.329095	0	0.0201587	0	0	0.0851637	0	0	0	0	0	0	0	0	0	0	0	0	0	0	0	0	0	0	0	0.0159153	0	0	0	0	0	0	0	0	0	0
UW_MP_ACET1_1	JALCMR000000000	d__Bacteria;p__Proteobacteria;c__Alphaproteobacteria;o__Acetobacterales;f__Acetobacteraceae;g__Acetobacter;s__Acetobacter lovaniensis	Illumina Novaseq S4	Milk Permeate 1	Intermediate Chain Elongators	96.02	0	0	2163110	15	221985	58.91	0	0	0	0.0104992	0.00807743	0.0139991	0	0	0.00114166	0	0	0	0.00752711	0	0.00470261	0	0.0352821	0.0289683	0.155943	0.787525	0.450306	0.320282	0.118823	0.152588	0.0531778	0.026458	0	0.0156623	0.00778925	0	0	0	0	0	0	0	0
UW_MP_ACID1_1	JAKVOM000000000	d__Bacteria;p__Firmicutes_C;c__Negativicutes;o__Acidaminococcales;f__Acidaminococcaceae;g__Acidaminococcus;s__	PacBio Sequel II	Milk Permeate 1	Intermediate Chain Elongators	100	0.6	0	3057042	1	3057042	48.11	0	0	0	0	0	0	0	0	0.400921	10.2364	3.13148	3.34267	0.911296	0.0458955	0.00541344	0	0	0	0	0	0	0	0	0	0	0	0	0	0	0	0	0	0	0	0	0	0
UW_MP_ACID2_1	JAKVOW000000000	d__Bacteria;p__Firmicutes_C;c__Negativicutes;o__Acidaminococcales;f__Acidaminococcaceae;g__;s__	PacBio Sequel II	Milk Permeate 1	Carbohydrate Chain Elongators	95.76	6.59	50	2326534	18	193503	40.58	0	0	0	0	0	0	0.00525958	1.56491	1.84381	0.207803	0	0.0142283	0.00377407	0	0	0	0	0	0	0	0	0	0	0	0	0	0	0.0072989	0.0716394	0.0639449	0	0.130838	0.0920493	0.0753852	0.0219678	0.035723	0.0179241
UW_MP_ACID3_1	JALCSI000000000	d__Bacteria;p__Firmicutes_C;c__Negativicutes;o__Acidaminococcales;f__Acidaminococcaceae;g__Succiniclasticum;s__Succiniclasticum sp900314855	Illumina Novaseq S4	Milk Permeate 1	Uninvolved	95.09	0	0	1769210	31	70665	59.67	0	0	0	0	0	0	0	0.622929	0.441854	0.246776	0.0958637	0.126715	0.0317265	0	0	0	0	0	0	0	0	0	0	0	0	0	0	0	0	0	0	0	0	0	0	0	0
UW_MP_ACID4_1	JAKVKY000000000	d__Bacteria;p__Firmicutes_C;c__Negativicutes;o__Acidaminococcales;f__Acidaminococcaceae;g__;s__	Illumina Novaseq S4	Milk Permeate 2	Uninvolved	79.92	1.2	0	1720681	58	38348	51.94	0.314848	0.236973	0.055403	0.0158329	0	0	0.322984	0.0860921	0.00260838	0	0	0	0	0	0	0	0	0	0	0	0	0	0	0	0	0	0.28334	0.0451538	0.00475376	0	0	0	0.00266282	0	0	0	0
UW_MP_ACT1_1	JALCUH000000000	d__Bacteria;p__Actinobacteriota;c__Actinomycetia;o__Actinomycetales;f__Actinomycetaceae;g__Ancrocorticia;s__	Illumina NovaSeq S4	Milk Permeate 1	Ferment to Intermediates	99.58	0.84	100	2228449	16	216637	58.1	0	0	0	4.64851	4.88108	2.45999	0	0.028627	0.0108014	0.025948	0	0.144169	0.214283	0.112096	0.655928	5.83282	6.83206	4.25161	0.500829	0.130797	0.0049932	0	0	0	0	0	0	0	0	0	0	0	0	0	0	0	0
UW_MP_ACT2_1	JALCMY000000000	d__Bacteria;p__Actinobacteriota;c__Actinomycetia;o__Actinomycetales;f__Actinomycetaceae;g__Pauljensenia;s__	Illumina NovaSeq S4	Milk Permeate 1	Ferment to Intermediates	96.68	4.1	15.38	2988095	40	118735	70.47	0	0	0	0.171162	1.6567	5.05783	0	0	0	0	0	0	0	0	0	0	0.128319	4.2536	29.598	29.5868	6.60935	7.88018	1.71657	3.99954	2.58105	0.348506	0	0	0	0	0	0	0	0.00609676	0.02322	0.0427916	0.0726295
UW_MP_ACUT1_1	JAKVOA000000000	d__Bacteria;p__Firmicutes_A;c__Clostridia;o__Oscillospirales;f__Acutalibacteraceae;g__UBA4871;s__	PacBio Sequel II	Milk Permeate 2	Intermediate Chain Elongators	98.66	0	0	2467380	2	1822660	50.56	0	0	0	0	0	0	0	0	0	0	0	0	0.0405197	0.179052	0.603916	0.650669	0.626895	0.513213	0.0775366	0.0191856	0.00552062	0	0.0199488	0.00454504	0	0.0361921	0	0	0.00335839	0.543319	2.38919	4.81588	5.96993	5.81859	5.14538	3.80842	1.27905
UW_MP_ACUT3_1	JALCSH000000000	d__Bacteria;p__Firmicutes_A;c__Clostridia;o__Oscillospirales;f__Acutalibacteraceae;g__Ruminococcus_E;s__Ruminococcus_E sp902766885	Illumina Novaseq S4	Milk Permeate 1	Uninvolved	90.16	0.67	100	1961912	78	29939	41.58	0	0	0	0	0	0	0	0	0.00631026	0.178431	0.0491939	0.0236483	0.0112996	0	0	0	0	0	0	0	0	0	0	0	0	0	0	0	0	0	0	0	0	0	0	0	0
UW_MP_ACUT4_1	JAKVJJ000000000	d__Bacteria;p__Firmicutes_A;c__Clostridia;o__Oscillospirales;f__Acutalibacteraceae;g__UBA4871;s__	Illumina Novaseq S4	Milk Permeate 2	Carbohydrate Chain Elongators	82.21	0	0	1739847	48	54604	48.88	0	0	0	0	0	0	0	0	0	0	0	0	0	0	0	0	0	0	0	0	0	0	0	0	0	0	0	0	0	0	0.199985	0.259585	0.251198	0.535869	0.0177027	0.00975868	0
UW_MP_AGRLAC1_1	JAKVKU000000000	d__Bacteria;p__Firmicutes;c__Bacilli;o__Lactobacillales;f__Lactobacillaceae;g__Agrilactobacillus;s__	Illumina Novaseq S4	Milk Permeate 2	Ferment to Intermediates	99.48	1.05	50	3343968	25	209297	45.01	0	0	0	0	0	0.0023058	0	0	0	0	0	0	0	0	0	0	0	0	0	0	0	0	0	0	0	0	0	0.313459	0.0513045	0.0123274	0	0.00356764	0.00274452	0	0	0	0
UW_MP_ANA1_1	JAKVOJ000000000	d__Bacteria;p__Firmicutes_A;c__Clostridia;o__Peptostreptococcales;f__Anaerovoracaceae;g__Eubacterium_T;s__	PacBio Sequel II	Milk Permeate 1	Intermediate Chain Elongators	100	0	0	2563185	1	2563185	49.81	0	0	0	0	0	0	0	0	0	0	0	1.89101	5.49199	4.21282	1.27209	0.675137	0.39192	1.08093	0.0537096	0.0223839	0.00708443	0	0	0	0	0.0289392	0	0	0	0	0	0	0	0	0	0	0
UW_MP_ANA2_1	JALCRY000000000	d__Bacteria;p__Firmicutes_A;c__Clostridia;o__Peptostreptococcales;f__Anaerovoracaceae;g__;s__	Illumina Novaseq S4	Milk Permeate 1	Intermediate Chain Elongators	89.61	0.35	100	2330015	70	39452	48.63	0	0.00913728	0	0	0	0	0	0.395165	0.116359	0.00968303	0	0.00396331	0	0	0	0	0	0	0	0	0	0	0	0	0	0	0.0103963	0	0	0	0	0	0	0	0	0	0
UW_MP_ANA3_1	JALCTF000000000	d__Bacteria;p__Firmicutes_A;c__Clostridia;o__Peptostreptococcales;f__Anaerovoracaceae;g__Eubacterium_T;s__Eubacterium_T saphenum_A	Illumina Novaseq S4	Milk Permeate 1	Intermediate Chain Elongators	76.9	0	0	1866930	92	24410	50.07	0	0	0	0	0	0	0	0	0	0.0093987	0.0288511	0.722218	0.287293	0	0.0163196	0.00894746	0.00501415	0.00403899	0.00381772	0	0	0	0	0	0	0	0	0	0	0	0	0	0	0	0	0	0
UW_MP_ATO1_1	JALCLV000000000	d__Bacteria;p__Actinobacteriota;c__Coriobacteriia;o__Coriobacteriales;f__Atopobiaceae;g__;s__	Illumina Novaseq S4	Milk Permeate 1	Uninvolved	100	0	0	2024670	3	1149924	65.21	0	0	0	0	0	0	0	0	0	0	0	0	0	0	0.0249678	0.122163	0.429519	0.330842	0.880614	0.127278	0.0155723	0.0071709	0.00894189	0.00759276	0.0145245	0.0636161	0	0	0.022411	0.213839	0.475029	0.20538	0.128308	0.181805	0.17221	0.213622	0.0653143
UW_MP_ATO2_1	JAKVOB000000000	d__Bacteria;p__Actinobacteriota;c__Coriobacteriia;o__Coriobacteriales;f__Atopobiaceae;g__;s__	PacBio Sequel II	Milk Permeate 2	Uninvolved	97.58	0	0	2276002	1	2276002	65.2	0	0	0	0	0	0	0	0	0	0	0	0	0	0	0	0	0	0	0	0	0	0	0	0	0	0	0	0.00997598	0.109142	6.98166	8.65409	2.19854	1.32491	2.40014	0.200989	0.400312	0.0329523
UW_MP_ATO3_1	JALCMG000000000	d__Bacteria;p__Actinobacteriota;c__Coriobacteriia;o__Coriobacteriales;f__Atopobiaceae;g__Olsenella_B;s__	Illumina NovaSeq S4	Milk Permeate 1	Uninvolved	97.98	0	0	2454373	28	143060	61.76	0	0	0	0	0	0	0	0.158527	0.0950437	1.50057	25.3508	35.1826	52.9295	61.4704	58.2957	54.8481	37.9211	50.2642	22.476	22.1553	21.239	17.2638	0.617938	0.129739	20.3703	26.3731	0	0	0	0	0	0	0	0	0	0	0
UW_MP_ATO4_1	JAKVON000000000	d__Bacteria;p__Actinobacteriota;c__Coriobacteriia;o__Coriobacteriales;f__Atopobiaceae;g__;s__	PacBio Sequel II	Milk Permeate 1	Uninvolved	93.71	4.95	87.5	2610941	33	136653	66.33	0	0	0	0	0	0	0	0.114747	0.212498	4.60488	0.669931	0.550306	0.215271	0	0.0564342	0	0	0	0	0	0	0	0	0	0	0	0	0	0.0071866	0.0435641	0	0	0	0	0	0	0
UW_MP_ATO5_1	JAKVOX000000000	d__Bacteria;p__Actinobacteriota;c__Coriobacteriia;o__Coriobacteriales;f__Atopobiaceae;g__UBA7748;s__UBA7748 sp900314535	PacBio Sequel II	Milk Permeate 1	Uninvolved	91.13	0.81	0	2448482	35	106535	60.47	0	0	0	0	0	0	0	6.24935	1.05656	0.193882	0.151836	0.248257	0.188002	0	0.172339	0	0	0	0	0	0	0	0	0	0	0	0	0.00473968	0.00662951	0	0	0	0	0	0	0	0
UW_MP_ATO6_1	JALCSG000000000	d__Bacteria;p__Actinobacteriota;c__Coriobacteriia;o__Coriobacteriales;f__Atopobiaceae;g__Olsenella_B;s__Olsenella_B sp900119625	Illumina NovaSeq S4	Milk Permeate 1	Uninvolved	84.95	0	0	1818212	17	502362	62.65	0	0	0	0	0	0	0	0.680661	0.495319	13.9042	9.16431	2.4001	1.45869	0.202614	1.20914	1.19568	0.864242	1.18394	0.614576	0.314787	0.307488	0.247379	0	0	0.336391	0.248224	0	0	0	0	0	0	0	0	0	0	0
UW_MP_BACIL1_1	JAKVOY000000000	d__Bacteria;p__Firmicutes;c__Bacilli;o__RFN20;f__CAG-826;g__UBA4951;s__UBA4951 sp002397465	PacBio Sequel II	Milk Permeate 1	Uninvolved	97.75	1.12	0	1627576	1	1627576	48.36	0	0	0	0	0	0	0	0.560453	2.85196	0.134987	0.020594	0.0278111	0.0081149	0	0	0	0	0	0	0	0	0	0	0	0	0	0	0	0	0.00367533	0.165491	0.263305	0.40998	0.571468	0.0887687	0.150417	0.0480906
UW_MP_BACIL2_1	JAKVOO000000000	d__Bacteria;p__Firmicutes;c__Bacilli;o__RFN20;f__CAG-826;g__UBA7706;s__	PacBio Sequel II	Milk Permeate 1	Uninvolved	98.31	0	0	1497345	2	1481977	37.91	0	0	0	0	0	0	0	0.0352322	0.339561	1.30962	1.28237	1.09809	0.582387	0	0.00196982	0	0	0	0.0103422	0.0186912	0.0193106	0.00569423	0.0232085	0.00892095	0.0219704	0.00628216	0	0	0.0636878	0.243181	0.41768	0.323571	0.380021	0.212218	0.0290186	0.0460285	0.0303293
UW_MP_BACIL3_1	JALCRV000000000	d__Bacteria;p__Firmicutes;c__Bacilli;o__RFN20;f__CAG-288;g__UBA6879;s__	Illumina Novaseq S4	Milk Permeate 1	Uninvolved	97.75	1.5	50	2093518	20	166297	43.26	0	0	0	0	0	0	0.0375828	0.428348	0.00612923	0	0	0	0	0	0	0	0	0	0	0	0	0	0	0	0	0	0.00705733	0	0	0	0	0	0	0	0	0	0
UW_MP_BACIL4_1	JALCDB000000000	d__Bacteria;p__Firmicutes;c__Bacilli;o__RFN20;f__CAG-826;g__UBA4951;s__	Illumina Novaseq S4	Milk Permeate 2	Uninvolved	85.39	0.05	100	1591364	15	237851	52.35	0	0	0	0	0	0	0	0	0	0.304153	0.0219743	0.0577639	0.0180223	0	0	0	0	0	0	0	0	0	0	0	0	0	0	0	0	0	0	0.00644121	0.0349621	0.445745	0.179639	0.251297	0.491791
UW_MP_BACIL6_1	JALCSW000000000	d__Bacteria;p__Firmicutes;c__Bacilli;o__RFN20;f__CAG-826;g__UBA4951;s__	Illumina Novaseq S4	Milk Permeate 1	Uninvolved	79.78	0	0	1289946	4	504483	54.5	0	0	0	0	0	0	0	0	0	2.39721	0.600183	0.426757	0.123889	0	0	0	0	0	0	0	0	0	0	0	0	0	0	0	0	0	0	0	0.00717363	0.0513624	0.0173828	0.0256616	0.0433655
UW_MP_BACIL7_1	JAKVOC000000000	d__Bacteria;p__Firmicutes;c__Bacilli;o__RFN20;f__CAG-288;g__UBA7642;s__	PacBio Sequel II	Milk Permeate 2	Uninvolved	81.09	4.49	100	1110388	17	80078	49.28	0	0	0	0	0	0	0	0	0	0	0	0	0	0	0	0	0	0	0	0	0	0	0	0	0	0	0	0	0.00536118	0.0574523	1.25135	1.49037	1.20501	0.454685	0.0199541	0.029767	0
UW_MP_BACIL8_1	JALCRU000000000	d__Bacteria;p__Firmicutes;c__Bacilli;o__RF39;f__UBA660;g__CAG-451;s__CAG-451 sp000438295	Illumina NovaSeq S4	Milk Permeate 1	Uninvolved	80.34	1.69	0	1072974	36	43768	27.87	0	0	0	0	0	0	0	4.33962	0.0349096	0	0	0	0	0	0	0	0	0	0	0	0	0	0	0	0	0	0	0	0	0	0	0	0	0	0	0	0
UW_MP_BACTE1_1	JAKVOP000000000	d__Bacteria;p__Bacteroidota;c__Bacteroidia;o__Bacteroidales;f__UBA932;g__RC9;s__RC9 sp900316045	PacBio Sequel II	Milk Permeate 1	Uninvolved	96.9	1.19	0	3242367	4	880316	49.02	0	0	0	0	0	0	0	0.111851	1.11781	1.99681	3.63595	5.67919	1.02518	0	0	0	0	0	0	0	0	0	0	0	0	0	0	0	0	0	0	0	0	0	0	0	0
UW_MP_BACTE2_1	JALCMW000000000	d__Bacteria;p__Bacteroidota;c__Bacteroidia;o__Bacteroidales;f__UBA932;g__RC9;s__	Illumina NovaSeq S4	Milk Permeate 1	Uninvolved	95.24	1.19	0	2426382	16	338010	43.72	0	0	0	0	0	0	0	0	0	0	0.0385524	0.0603263	0.0116847	0	0	0	0	1.299	0.410182	0.181392	4.94824	1.21	0.00380712	0	1.88214	2.70977	0	0	0	0	0	0	0	0	0	0	0
UW_MP_BACTE3_1	JALCME000000000	d__Bacteria;p__Bacteroidota;c__Bacteroidia;o__Bacteroidales;f__Bacteroidaceae;g__Bacteroides;s__	Illumina Novaseq S4	Milk Permeate 1	Ferment to Intermediates	94.42	1.63	14.29	4260210	42	150155	39.97	0	0	0	0	0	0	0	0	0	0	0	0	0	0	0	0	0	0	0.323876	0.388554	0.0225404	0.00479709	0.0475322	0.024391	0.0140413	0.00279641	0	0	0	0	0	0.00783866	0.0163852	0.00866295	0.00970942	0.0237234	0.00995599
UW_MP_BACTE4_1	JALCMP000000000	d__Bacteria;p__Bacteroidota;c__Bacteroidia;o__Bacteroidales;f__UBA932;g__UBA1232;s__	Illumina Novaseq S4	Milk Permeate 1	Uninvolved	95	0.95	0	2367344	56	63665	41.79	0	0	0	0	0	0	0	0	0	0	0	0	0	0	0	0	0	0.101171	0.0872931	0.0437756	0.252134	0.030969	0	0	0	0	0	0	0	0	0	0	0	0	0	0	0
UW_MP_BACTE5_1	JALCSF000000000	d__Bacteria;p__Bacteroidota;c__Bacteroidia;o__Bacteroidales;f__UBA932;g__RC9;s__RC9 sp900316045	Illumina NovaSeq S4	Milk Permeate 1	Uninvolved	91.43	0.95	0	2925778	27	192017	48.28	0	0	0	0	0	0	0	0.107576	3.38217	5.78892	4.4121	3.62952	0.586722	0	0.00358517	0	0	0.00598473	0	0	0	0	0	0	0	0	0	0	0	0	0	0	0	0	0	0	0
UW_MP_BACTE6_1	JALCST000000000	d__Bacteria;p__Bacteroidota;c__Bacteroidia;o__Bacteroidales;f__UBA932;g__;s__	Illumina Novaseq S4	Milk Permeate 1	Uninvolved	91.79	0	0	2184674	23	138540	48.43	0	0	0	0	0	0	0	0	0.0890172	0.489339	0.314239	0.470476	0.184694	0	0.00269911	0	0	0	0	0	0	0	0	0	0	0	0	0	0	0	0	0	0	0	0.00186847	0.0053393	0.0105664
UW_MP_BACTE7_1	JAKVOZ000000000	d__Bacteria;p__Bacteroidota;c__Bacteroidia;o__Bacteroidales;f__P3;g__;s__	PacBio Sequel II	Milk Permeate 1	Uninvolved	91.84	0	0	1881082	23	150616	29.65	0	0	0	0	0	0	0.0481821	0.123952	1.18609	0.0305264	0	0.00370082	0	0	0	0	0	0	0	0	0	0	0	0	0	0	0.0176777	0	0	0	0	0	0	0	0	0	0
UW_MP_BACTE8_1	JALCRT000000000	d__Bacteria;p__Bacteroidota;c__Bacteroidia;o__Bacteroidales;f__UBA932;g__RC9;s__RC9 sp000432515	Illumina Novaseq S4	Milk Permeate 1	Uninvolved	80.01	1.9	75	2391636	109	25050	49.15	0	0	0	0	0	0	0	0.465859	0.00697774	0	0	0	0	0	0	0	0	0	0	0	0	0	0	0	0	0	0	0	0	0	0	0	0	0	0	0	0
UW_MP_BIF1_1	JALCSS000000000	d__Bacteria;p__Actinobacteriota;c__Actinomycetia;o__Actinomycetales;f__Bifidobacteriaceae;g__Bifidobacterium;s__Bifidobacterium breve	Illumina Novaseq S4	Milk Permeate 1	Ferment to Intermediates	100	0	0	2182363	4	1128468	58.78	0	0	0	0	0	0	0.00663497	0.157976	0.0111977	0.0389911	0.124432	0.804986	0.426283	0	0.00592819	0	0	0	0	0	0	0	0	0	0	0	0.00729419	0	0	0	0	0	0	0	0	0	0
UW_MP_BIF10_1	JALCLO000000000	d__Bacteria;p__Actinobacteriota;c__Actinomycetia;o__Actinomycetales;f__Bifidobacteriaceae;g__Bifidobacterium;s__Bifidobacterium crudilactis	PacBio Sequel II	Milk Permeate 2	Ferment to Intermediates	92.41	1.21	0	2062421	1	2062421	57.67	0	0	0.145395	0.161019	0	0	0	0	0	0	0	0.013719	0.0182082	0	0.0231333	0.245831	0.0758584	0.016206	0.0250613	0.136158	0.108909	0.0480823	0.0404724	0.119492	0	0	0	0.396937	0.293217	0.10632	0	0.0155497	0.0291153	0.064494	0.138495	0.330874	0.226543
UW_MP_BIF11_1	JALCMO000000000	d__Bacteria;p__Actinobacteriota;c__Actinomycetia;o__Actinomycetales;f__Bifidobacteriaceae;g__Bifidobacterium;s__Bifidobacterium tibiigranuli	Illumina NovaSeq S4	Milk Permeate 1	Ferment to Intermediates	94.88	2.88	0	2705936	17	307610	60.56	0	0	0	0.0570997	0	0	0	0	0.00234437	0	0	0	0	0	0	0.00587399	0.156873	0.145512	0.550789	5.46168	11.7309	7.83322	2.59567	15.3436	1.36294	0.166446	0	4.91644	2.14424	1.62373	0.403719	0.894132	0.683691	0.790219	1.8615	2.65019	3.48081
UW_MP_BIF12_1	JALCCV000000000	d__Bacteria;p__Actinobacteriota;c__Actinomycetia;o__Actinomycetales;f__Bifidobacteriaceae;g__Bifidobacterium;s__	Illumina NovaSeq S4	Milk Permeate 2	Ferment to Intermediates	94.72	2.27	27.27	2149926	53	56899	60.7	0	0	0	0	0	0	0	0	0	0	0	0	0	0	0	0	0	0	0	0	0	0	0	0	0	0	0	0.176127	0.0760008	0.064195	0.0781812	0.475218	0.614014	1.22296	1.72195	1.69909	0.60402
UW_MP_BIF13_1	JAKVKQ000000000	d__Bacteria;p__Actinobacteriota;c__Actinomycetia;o__Actinomycetales;f__Bifidobacteriaceae;g__Bifidobacterium;s__	Illumina NovaSeq S4	Milk Permeate 2	Ferment to Intermediates	88.64	1.36	0	2036694	24	145914	48.58	0	0	0	0	0	0	0	0	0	0	0	0	0	0	0	0	0	0	0	0	0	0	0	0	0	0	0	0.960408	0.987847	0.436397	0.0609611	0.0183488	0.0225837	0.0327463	0.0723663	0.22687	0.135106
UW_MP_BIF14_1	JALCDA000000000	d__Bacteria;p__Actinobacteriota;c__Actinomycetia;o__Actinomycetales;f__Bifidobacteriaceae;g__Bifidobacterium;s__Bifidobacterium subtile	Illumina Novaseq S4	Milk Permeate 2	Ferment to Intermediates	89.48	3.03	20	2186116	50	60130	61.15	0	0	0	0.408748	0.0111357	0	0	0	0.00112932	0	0	0	0	0	0	0	0.0198786	0.0165778	0.0251466	0.0552189	0.440956	0.118598	1.93343	6.21838	4.39322	1.32292	0	18.293	11.7622	6.82604	1.299	1.07339	0.74225	1.21941	1.25914	1.76146	4.55109
UW_MP_BIF15_1	JALCLN000000000	d__Bacteria;p__Actinobacteriota;c__Actinomycetia;o__Actinomycetales;f__Bifidobacteriaceae;g__Bifidobacterium;s__Bifidobacterium crudilactis	PacBio Sequel II	Milk Permeate 2	Ferment to Intermediates	84.03	0.98	0	1751391	5	479481	57.64	0	0	0	0	0	0	0	0.00474739	0.00157866	0	0	0.019098	0.0265985	0	0.0244826	0.0268576	0.0275671	0.012761	0.0264022	0.209497	0.153987	0.0823048	0.0746256	0.19187	0.0404982	0.00848983	0	0.181403	0.146625	0.0421511	0	0.00790165	0.0129606	0.0202003	0.0395772	0.0925155	0.0697301
UW_MP_BIF16_1	JALCLS000000000	d__Bacteria;p__Actinobacteriota;c__Actinomycetia;o__Actinomycetales;f__Bifidobacteriaceae;g__Bifidobacterium;s__Bifidobacterium crudilactis	Illumina NovaSeq S4	Milk Permeate 1	Ferment to Intermediates	90.81	2.23	11.11	1956745	84	26613	57.94	0	0	0	0.0140909	0	0	0	0.00359264	0	0	0	0.00791811	0.0110164	0	0.0103811	0.0129865	0.01544	0.00834416	0.349014	1.15365	1.26803	0.310324	0.0668292	0.0763088	0.0165026	0.00390095	0	1.17292	0.93184	0.243202	0	0.016275	0.0371502	0.0875715	0.254734	0.609361	0.821759
UW_MP_BIF17_1	JAKVKW000000000	d__Bacteria;p__Actinobacteriota;c__Actinomycetia;o__Actinomycetales;f__Bifidobacteriaceae;g__Bifidobacterium;s__Bifidobacterium minimum	Illumina Novaseq S4	Milk Permeate 2	Uninvolved	89.08	0.66	100	1487667	68	27143	63.22	0	0	0	0	0	0	0	0	0	0	0	0	0	0	0	0	0	0	0	0	0	0	0	0	0	0	0	0.384449	0.0762582	0.0709631	0	0.0148288	0.0251601	0.0644174	0.0201302	0.051979	0.0140817
UW_MP_BIF18_1	JALCUC000000000	d__Bacteria;p__Actinobacteriota;c__Actinomycetia;o__Actinomycetales;f__Bifidobacteriaceae;g__Bifidobacterium;s__Bifidobacterium thermophilum	Illumina NovaSeq S4	Milk Permeate 1	Ferment to Intermediates	87.44	0.95	75	1802032	63	37474	60.48	0	0	0	0	0	0	0	0.0118546	0	0.00795466	0	0.0137519	0.0085326	0	0.0578994	3.6745	11.4399	3.43975	0.161211	0.0459687	0.0255847	0	0	0	0	0.0221276	0	0.124746	0.0511797	0	0	0	0	0	0	0	0
UW_MP_BIF19_1	JALCCT000000000	d__Bacteria;p__Actinobacteriota;c__Actinomycetia;o__Actinomycetales;f__Bifidobacteriaceae;g__Bifidobacterium;s__	Illumina NovaSeq S4	Milk Permeate 2	Ferment to Intermediates	81.29	1.21	0	1760819	22	139106	58.77	0	0	0	0	0	0	0	0	0	0	0	0	0	0	0	0	0	0	0	0	0	0	0	0	0	0	0	0.236907	0.15808	0.0976452	0	0.0862441	0.0834171	0.116815	0.0479689	0.133161	1.11814
UW_MP_BIF2_1	JAKVOD000000000	d__Bacteria;p__Actinobacteriota;c__Actinomycetia;o__Actinomycetales;f__Bifidobacteriaceae;g__Bifidobacterium;s__Bifidobacterium tibiigranuli	PacBio Sequel II	Milk Permeate 2	Ferment to Intermediates	99.12	4.36	21.05	3099983	3	3076155	60.62	0	0	0.123701	0.305694	0.0114423	0	0	0.00842472	0.00525244	0.00444599	0	0.0155268	0.0165771	0	0.0121457	0.0387902	0.258256	0.166427	0.289363	1.71231	3.96662	4.76163	17.4471	13.15	3.83166	0.624555	0	3.22898	1.74637	4.90372	18.0238	29.7666	21.7404	21.2475	14.359	16.5454	28.1524
UW_MP_BIF3_1	JALCLM000000000	d__Bacteria;p__Actinobacteriota;c__Actinomycetia;o__Actinomycetales;f__Bifidobacteriaceae;g__Bifidobacterium;s__	PacBio Sequel II	Milk Permeate 2	Ferment to Intermediates	98.86	0.91	0	2342264	1	2342264	48.81	0	0	0.0152918	0.00558272	0	0	0	0	0	0	0	0	0	0	0	0	0	0	0	0	0	0	0	0	0	0	0	0.239824	0.233094	0.131804	0	0.0170473	0.0397943	0.131636	2.37338	3.4229	1.61067
UW_MP_BIF4_1	JALCOB000000000	d__Bacteria;p__Actinobacteriota;c__Actinomycetia;o__Actinomycetales;f__Bifidobacteriaceae;g__Bifidobacterium;s__Bifidobacterium crudilactis	Illumina NovaSeq S4	Milk Permeate 1	Ferment to Intermediates	98.32	1.82	0	2253080	3	1382415	57.75	0	0	0	0	0	0	0	0.0494598	0.0317611	0.0112818	0.0264061	0.278722	0.346632	0.0585126	0.117379	0.16156	0.370999	0.112955	0.0656285	0.820218	1.48964	1.17603	0.920745	4.79207	0.971874	0.411502	0	0.280241	0.257098	0.0813662	0.0537147	0.0244623	0.0370235	0.0504693	0.0703334	0.1573	0.114214
UW_MP_BIF5_1	JALCTS000000000	d__Bacteria;p__Actinobacteriota;c__Actinomycetia;o__Actinomycetales;f__Bifidobacteriaceae;g__Bifidobacterium;s__Bifidobacterium crudilactis	Illumina NovaSeq S4	Milk Permeate 1	Ferment to Intermediates	99.23	1.93	14.29	2313489	25	143116	57.52	0	0	0	0.00963355	0	0	0	0.0351679	0.0830812	0.0837121	0.104571	0.341764	0.530623	0.0676483	0.590935	1.01448	0.348375	0.0873147	0.0688227	0.574283	0.246495	0.18819	0.116466	0.452099	0.0675566	0.0189431	0	0.337261	0.238207	0.0809235	0	0.0119387	0.0217527	0.0452191	0.0995937	0.252541	0.152887
UW_MP_BIF6_1	JALCUB000000000	d__Bacteria;p__Actinobacteriota;c__Actinomycetia;o__Actinomycetales;f__Bifidobacteriaceae;g__Bifidobacterium;s__Bifidobacterium psychraerophilum	Illumina Novaseq S4	Milk Permeate 1	Ferment to Intermediates	98.41	1.97	12.5	2493513	22	218031	59.17	0	0	0	0	0	0	0	0.00415864	0	0	0	0	0	0	0	0.0828652	0.855026	0.2332	0.0581192	0.661861	0.709087	0.113336	0.404696	0.299319	0.0978805	0.0588362	0	0.389337	0.206707	0.0818948	0.0618775	0.0668445	0.0480737	0.0572726	0.0266057	0.056001	0.0873883
UW_MP_BIF7_1	JALCCR000000000	d__Bacteria;p__Actinobacteriota;c__Actinomycetia;o__Actinomycetales;f__Bifidobacteriaceae;g__Bifidobacterium;s__Bifidobacterium crudilactis	Illumina NovaSeq S4	Milk Permeate 2	Ferment to Intermediates	99.17	1.67	0	2319894	16	227897	57.69	0	0	0	0.0130919	0	0	0	0.00369219	0	0	0	0.00979122	0.0131805	0	0.00833986	0.0149561	0.0174034	0.00875714	0.103788	0.324621	0.347734	0.100336	0.0621522	0.109734	0.0223509	0.00489897	0	1.21262	0.93732	0.255483	0	0.0239935	0.0573271	0.147418	1.28715	1.41417	4.0305
UW_MP_BIF8_1	JALCNP000000000	d__Bacteria;p__Actinobacteriota;c__Actinomycetia;o__Actinomycetales;f__Bifidobacteriaceae;g__Bifidobacterium;s__	Illumina NovaSeq S4	Milk Permeate 1	Ferment to Intermediates	98.57	2.2	22.22	2366627	33	99065	61.82	0	0	0	0	0	0	0	0	0	0	0	0	0	0	0.00324445	0.00671905	0.0205289	0.0273485	0.0215961	0.0257698	0.059355	0.0158635	0.184578	0.664974	3.77458	0.516203	0	0.1137	0.0663479	0.038505	0	0.00649001	0.00576245	0	0.0069692	0.0238217	0
UW_MP_BIF9_1	JALCUM000000000	d__Bacteria;p__Actinobacteriota;c__Actinomycetia;o__Actinomycetales;f__Bifidobacteriaceae;g__Bifidobacterium;s__Bifidobacterium tibiigranuli	Illumina NovaSeq S4	Milk Permeate 1	Ferment to Intermediates	94.82	2.58	7.14	2668648	10	711551	60.56	0	0	0.0292977	0.0909452	0	0	0	0	0	0	0	0	0	0	0	0.00440444	1.04315	0.950537	1.67424	1.33214	1.63686	1.36135	3.78412	6.2014	0.840039	0.134925	0	2.16248	1.22316	0.905135	0.693683	1.41505	1.21545	1.53319	3.07526	3.9327	3.95274
UW_MP_BUL1_1	JAKVKC000000000	d__Bacteria;p__Firmicutes;c__Bacilli;o__Erysipelotrichales;f__Erysipelotrichaceae;g__Bulleidia;s__	Illumina NovaSeq S4	Milk Permeate 2	Carbohydrate Chain Elongators	96.05	0.79	0	2075473	40	73713	45.23	0	0	0	0	0	0	0	0	0	0	0	0	0	0	0	0	0	0	0	0	0	0	0	0	0	0	0	0.00860429	1.93271	3.02014	8.77753	6.76029	6.70471	5.29808	3.75719	2.53469	0.817564
UW_MP_BUL2_1	JALCTL000000000	d__Bacteria;p__Firmicutes;c__Bacilli;o__Erysipelotrichales;f__Erysipelotrichaceae;g__Bulleidia;s__Bulleidia massiliensis_B	Illumina NovaSeq S4	Milk Permeate 1	Carbohydrate Chain Elongators	94.29	0.32	0	2417874	54	62691	50.13	0	0	0	0	0	0	0	0	0.00321628	0	0	0	0.0108966	0	2.91269	0.117539	0.0153885	0.00457704	0.0155837	0.00774091	0	0	0	0	0	0.0230114	0	0	0	0	0	0	0	0	0	0	0
UW_MP_BUL3_1	JAKVKD000000000	d__Bacteria;p__Firmicutes;c__Bacilli;o__Erysipelotrichales;f__Erysipelotrichaceae;g__Bulleidia;s__	Illumina NovaSeq S4	Milk Permeate 2	Uninvolved	81.19	1.27	0	1988772	85	30486	48.8	0	0	0	0	0	0	0	0	0	0	0	0	0	0	0	0	0	0	0	0	0	0	0	0	0	0	0	0.00572173	0.0602263	0.0974167	0.0988608	0.317527	0.252918	0.294862	0.0440287	0.0789514	0.0237401
UW_MP_BURK1_1	JAKVIY000000000	d__Bacteria;p__Proteobacteria;c__Gammaproteobacteria;o__Burkholderiales;f__Burkholderiaceae;g__Kerstersia;s__Kerstersia gyiorum	Illumina NovaSeq S4	Milk Permeate 2	Intermediate Chain Elongators	98.33	0	0	3755894	67	81143	62.56	0	0	0	0	0	0	0	0	0	0	0	0	0	0	0	0	0	0	0	0	0	0	0	0	0	0	0	0	0.00290257	0	0	0.00752178	0.0803627	0.360095	0.0595655	0.381067	0.0442554
UW_MP_BURK2_1	JALCNG000000000	d__Bacteria;p__Proteobacteria;c__Gammaproteobacteria;o__Burkholderiales;f__Burkholderiaceae;g__Achromobacter;s__Achromobacter ruhlandii	Illumina Novaseq S4	Milk Permeate 1	Intermediate Chain Elongators	97.25	0.23	0	5868698	141	58032	67.94	0	0	0	0	0	0	0	0	0	0	0	0	0	0	0	0	0	0	0.00626485	0.0837102	0.141874	0.0308338	0.414719	0.0554988	0.0347097	0.00932203	0	0	0.00395775	0	0	0.0163308	0.00619688	0	0	0	0
UW_MP_BURK4_1	JAKVJP000000000	d__Bacteria;p__Proteobacteria;c__Gammaproteobacteria;o__Burkholderiales;f__Burkholderiaceae;g__Alcaligenes;s__Alcaligenes aquatilis	Illumina NovaSeq S4	Milk Permeate 2	Intermediate Chain Elongators	79.99	0.18	66.67	3137557	131	26750	56.11	0	0	0	0.00279858	0	0	0	0	0	0	0	0	0	0	0	0	0	0	0	0	0	0	0	0	0	0	0	0	0	0	0	0.532408	1.37529	0.978159	1.70541	0.737718	0.816985
UW_MP_CARN1_1	JALCNO000000000	d__Bacteria;p__Firmicutes;c__Bacilli;o__Lactobacillales;f__Carnobacteriaceae;g__Carnobacterium;s__Carnobacterium maltaromaticum	Illumina Novaseq S4	Milk Permeate 1	Ferment to Intermediates	95.63	7.19	8.7	3398521	79	62383	34.41	0	0	0	0	0	0	0	0	0.00520931	0	0	0	0	0	0	0	0	0	0	0	0	0	0	0.295288	0.338961	0.0677752	0	0.00641908	0	0	0	0	0.0153364	0.0209703	0.0264541	0.0810602	0
UW_MP_CAUL1_1	JAKVIZ000000000	d__Bacteria;p__Proteobacteria;c__Alphaproteobacteria;o__Caulobacterales;f__Caulobacteraceae;g__Brevundimonas;s__Brevundimonas sp002386585	Illumina NovaSeq S4	Milk Permeate 2	Intermediate Chain Elongators	100	0.39	0	3598161	15	487738	67.44	0	0	0	0.00128811	0	0	0.00967642	0	0	0	0	0	0	0	0	0	0	0	0	0	0	0	0	0	0	0	0.0106028	0	0.0177751	0.0236206	0	0.6356	0.74541	0.73612	0.970838	0.0449609	0.380426
UW_MP_CLOS1_1	JAKVOI000000000	d__Bacteria;p__Firmicutes_A;c__Clostridia;o__Clostridiales;f__Clostridiaceae;g__Clostridium_B;s__	PacBio Sequel II	Milk Permeate 1	Intermediate Chain Elongators	99.83	0	0	3567184	1	3567184	34.99	0	0	0	0	0.0378121	0	0	0	0	0	0	0	0	0	0	0	0	0.185552	13.9059	5.95006	24.7321	43.4234	45.5744	32.4461	35.1578	40.9075	0	0	0	0	0	0	0	0	0	0	0
UW_MP_CLOS2_1	JALCLL000000000	d__Bacteria;p__Firmicutes_A;c__Clostridia;o__Clostridiales;f__Clostridiaceae;g__Clostridium_B;s__Clostridium_B tyrobutyricum	PacBio Sequel II	Milk Permeate 2	Intermediate Chain Elongators	99.49	0.23	0	3062375	1	3062375	30.99	0	0	0.137997	1.38129	4.17567	6.2556	0	0	0	0	0	0	0	0	0	0	0	0	0.117048	0.0526398	0	0	0	0	0	0	0	0.511068	0.266928	0.0383896	0.0868884	0.419931	0.238414	1.69162	3.03249	4.95232	6.60831
UW_MP_EGG1_1	JAKVJR000000000	d__Bacteria;p__Actinobacteriota;c__Coriobacteriia;o__Coriobacteriales;f__Eggerthellaceae;g__UBA5808;s__UBA5808 sp002417975	Illumina Novaseq S4	Milk Permeate 2	Uninvolved	89.85	0.81	0	1733966	62	34929	46.51	0	0	0	0	0	0	0	0	0	0	0	0	0	0	0	0	0	0	0	0	0	0	0	0	0	0	0	0	0.108724	0.202295	0.573787	0.622046	0.342951	0.14495	0.0150473	0.0380133	0
UW_MP_ENTER1_1	JALCNN000000000	d__Bacteria;p__Proteobacteria;c__Gammaproteobacteria;o__Enterobacterales;f__Enterobacteriaceae;g__Ewingella;s__Ewingella americana	Illumina NovaSeq S4	Milk Permeate 1	Intermediate Chain Elongators	97.7	0.25	33.33	4882488	10	767160	53.86	0	0	0	0	0	0	0	0	0	0	0	0	0	0	0.230756	0.263559	0.494181	0.293187	0.949876	0	0	0	0	2.43529	0.832705	0	0	0	0	0	0	0	0	0	0	0	0
UW_MP_ENTER2_1	JALCCX000000000	d__Bacteria;p__Proteobacteria;c__Gammaproteobacteria;o__Enterobacterales;f__Enterobacteriaceae;g__Serratia;s__Serratia liquefaciens	Illumina NovaSeq S4	Milk Permeate 2	Intermediate Chain Elongators	98.21	0.56	0	5146665	22	478960	55.51	0	0	0	0.00567118	0	0	0.449231	0.271067	0.25386	0.161849	0.105942	0.106847	0.223945	0.113425	0.0186821	0	0	0	0	0	0	0	3.37881	0.688458	0.370836	0.302887	0	0	0.0360642	0.00550241	0	0.30711	0.248565	0.442292	1.32358	1.17262	2.77179
UW_MP_ENTER3_1	JAKVJC000000000	d__Bacteria;p__Proteobacteria;c__Gammaproteobacteria;o__Enterobacterales;f__Enterobacteriaceae;g__Proteus;s__Proteus vulgaris	Illumina NovaSeq S4	Milk Permeate 2	Intermediate Chain Elongators	99.46	0	0	3912487	30	216552	37.82	0	0	0.0256097	0	0	0	0	0	0	0	0	0	0	0	0	0	0	0	0	0	0	0	0	0	0	0	0	0	0	0	0	0.0559683	0.134151	0.842511	0.0226704	0.00465467	0.0163223
UW_MP_ENTER4_1	JALCMA000000000	d__Bacteria;p__Proteobacteria;c__Gammaproteobacteria;o__Enterobacterales;f__Enterobacteriaceae;g__Citrobacter;s__Citrobacter braakii	Illumina NovaSeq S4	Milk Permeate 1	Intermediate Chain Elongators	98.4	0.71	0	4923812	34	217383	52.05	0	0	0.020314	0.00630267	0	0	0.0131236	0	0	0	0	0	0	0	0.0292826	0.0138864	0.00527022	0.00451349	0.319746	4.78664	0.840793	0.306088	2.64975	0.301585	0.0292736	0.0552074	0.00821763	0.0739914	0.073953	0.0917176	0	0	0	0	0.00810776	0	0
UW_MP_ENTER5_1	JALCNW000000000	d__Bacteria;p__Proteobacteria;c__Gammaproteobacteria;o__Enterobacterales;f__Enterobacteriaceae;g__Lelliottia;s__	Illumina NovaSeq S4	Milk Permeate 1	Intermediate Chain Elongators	94.44	1.07	21.05	4580121	116	51270	52.82	0	0	0	0.00934922	0	0	0.00592617	0.00494943	0.00186265	0	0	0	0	0	0.0217417	0.00583452	0	0.00588837	0.0206458	0.0311495	0.046562	0.0327391	0	0.170122	0.450549	0.66128	0	0	0.00540165	0	0	0	0	0	0	0	0
UW_MP_LAC1_1	JAKVJT000000000	d__Bacteria;p__Firmicutes;c__Bacilli;o__Lactobacillales;f__Lactobacillaceae;g__Lactobacillus;s__Lactobacillus delbrueckii	Illumina NovaSeq S4	Milk Permeate 2	Ferment to Intermediates	96.43	0	0	1799906	62	36981	50.17	0	0	0.0526567	0.704336	0.4306	0.507499	0	0	0	0	0	0	0	0	0	0	0	0.00264651	0.00387061	0.0735153	0.0724923	0.0473145	0.217046	0.00485973	0.022301	0.00480072	0	0.29043	0.0436931	0.035792	0	0.12511	0.287385	0.544799	4.36669	2.60725	0.203031
UW_MP_LAC2_1	JALCLZ000000000	d__Bacteria;p__Firmicutes;c__Bacilli;o__Lactobacillales;f__Lactobacillaceae;g__Lactobacillus;s__Lactobacillus delbrueckii	Illumina Novaseq S4	Milk Permeate 1	Ferment to Intermediates	90.15	0.22	0	1512289	49	38263	50.82	0	0	0.0531487	0.593352	0.397503	0.498826	0	0	0	0	0	0	0.00287884	0	0	0	0.00337127	0.00871963	0.0135379	0.243075	0.24549	0.159497	0.728039	0.0161942	0.0723757	0.016062	0	0.229961	0.029946	0.0185485	0	0.0282218	0.0637881	0.121076	0.40001	0.629437	0.120051
UW_MP_LAC3_1	JALCCW000000000	d__Bacteria;p__Firmicutes;c__Bacilli;o__Lactobacillales;f__Lactobacillaceae;g__Lactobacillus;s__Lactobacillus delbrueckii	Illumina Novaseq S4	Milk Permeate 2	Ferment to Intermediates	83.77	0.09	100	1337613	41	47250	50.7	0	0	0.115604	0.58182	0.343027	0.361134	0	0	0	0	0	0	0	0	0	0	0	0	0	0.0533526	0.0524973	0.0351289	0.163189	0	0.0158619	0.00357252	0	0.203654	0.0367144	0.0349783	0	0.0262043	0.0602272	0.115211	0.449483	0.858773	0.331564
UW_MP_LCO1_1	JAKVOQ000000000	d__Bacteria;p__Firmicutes_A;c__Clostridia;o__Lachnospirales;f__Lachnospiraceae;g__Agathobacter;s__Agathobacter rectalis	PacBio Sequel II	Milk Permeate 1	Carbohydrate Chain Elongators	99.3	0.24	0	3245688	4	1630548	41.88	0	0	0	0	0	0	0.0237635	1.72877	18.7426	3.82434	1.01433	0.209402	0.0433603	0	0	0	0	0.0181302	0	0	0	0	0	0	0	0	0.0190888	0	0	0	0	0	0	0	0	0	0
UW_MP_LCO2_1	JALCLY000000000	d__Bacteria;p__Firmicutes_A;c__Clostridia;o__Lachnospirales;f__Lachnospiraceae;g__Eubacterium_I;s__Eubacterium_I sp000270305	Illumina NovaSeq S4	Milk Permeate 1	Intermediate Chain Elongators	97.99	1.15	0	2509339	32	109722	51.11	0	0	0	0	0	0	0	0	0	0	0	0	0	0	0.0103827	0.51936	1.35489	1.34482	2.32466	0.593416	0.0288907	0.00652761	0	0	0	0	0	0	0	0	0	0	0	0	0	0	0
UW_MP_LCO3_1	JAKVKH000000000	d__Bacteria;p__Firmicutes_A;c__Clostridia;o__Lachnospirales;f__Lachnospiraceae;g__Butyrivibrio;s__	Illumina NovaSeq S4	Milk Permeate 2	Uninvolved	94.33	3.01	0	3574353	60	73154	45.11	0	0	0	0	0	0	0.00869631	0	0	0	0	0	0	0	0	0	0	0	0	0	0	0	0	0	0	0	0.00690219	0	0	0.00900441	0.423698	0.361872	0.113506	0.029315	0.00235851	0.00388338	0
UW_MP_LCO4_1	JALCTJ000000000	d__Bacteria;p__Firmicutes_A;c__Clostridia;o__Lachnospirales;f__Lachnospiraceae;g__Eubacterium_H;s__Eubacterium_H sp003488475	Illumina NovaSeq S4	Milk Permeate 1	Intermediate Chain Elongators	89.17	0.64	100	1907007	25	135648	50.51	0	0	0	0	0	0	0	0	0	0.0155083	0.00926886	0.261982	0.420942	0.247688	0.490499	0.156278	0.0424643	0.0191721	0.00910685	0.00824812	0	0	0	0	0	0	0	0	0	0	0	0	0	0	0	0	0
UW_MP_LCO5_1	JALCRM000000000	d__Bacteria;p__Firmicutes_A;c__Clostridia;o__Lachnospirales;f__Lachnospiraceae;g__CAG-791;s__	Illumina NovaSeq S4	Milk Permeate 1	Carbohydrate Chain Elongators	84.34	0	0	2669890	27	165720	55	0.148812	0.137762	0.00749674	0.00343213	0	0	0.895691	0.191433	0.00717811	0	0	0	0	0	0	0	0	0	0	0	0	0	0	0	0	0	0.0517712	0.0141656	0	0	0	0	0	0	0	0	0
UW_MP_LEUC1_1	JAKVOL000000000	d__Bacteria;p__Firmicutes;c__Bacilli;o__Lactobacillales;f__Lactobacillaceae;g__Leuconostoc;s__Leuconostoc mesenteroides	PacBio Sequel II	Milk Permeate 1	Ferment to Intermediates	99.74	0	0	1856045	1	1856045	37.88	0	0	0.355393	1.05017	0.0563558	0.0763607	0	0.018994	0.0171929	0.505175	0.412467	1.61099	1.79491	1.63334	0.429342	0.319883	0.338057	0.0518771	0.0194088	0.146892	0.237164	0.188826	0.0808428	0.0853867	0	0	0.00312819	0	0	0	0	0.00489067	0	0	0.00436205	0.00640771	0.00571046
UW_MP_LIQLAC1_1	JALCLK000000000	d__Bacteria;p__Firmicutes;c__Bacilli;o__Lactobacillales;f__Lactobacillaceae;g__Liquorilactobacillus;s__Liquorilactobacillus nagelii	PacBio Sequel II	Milk Permeate 2	Ferment to Intermediates	98.95	1.31	0	2446573	1	2446573	36.85	0	0	0.0409558	0.12494	0.0432726	0.316795	0	0	0	0	0	0	0	0	0	0.0145605	1.74946	0.26165	0.0379174	0.0139253	0.423369	0.164617	0.0425236	0.0541217	0.0721139	0.0177698	0	0.116201	0.404363	0.187379	0.0970944	0.474197	0.45485	0.920526	2.15175	1.39997	0.923855
UW_MP_LIQLAC2_1	JALCMK000000000	d__Bacteria;p__Firmicutes;c__Bacilli;o__Lactobacillales;f__Lactobacillaceae;g__Liquorilactobacillus;s__Liquorilactobacillus nagelii	Illumina NovaSeq S4	Milk Permeate 1	Ferment to Intermediates	95.29	0	0	2031800	32	93162	36.88	0	0	0	0.0620195	0.014031	0.0886133	0	0	0	0	0	0	0	0	0	0.0299419	3.01786	0.464617	0.0600029	0.029019	1.28115	0.493372	0.106908	0.161714	0.0626261	0.00876773	0	0.0802594	0.215397	0.0883277	0	0.242788	0.261237	0.427202	0.346017	0.485215	0.31624
UW_MP_MEG1_1	JAKVKI000000000	d__Bacteria;p__Firmicutes_C;c__Negativicutes;o__Veillonellales;f__Megasphaeraceae;g__Megasphaera;s__	Illumina NovaSeq S4	Milk Permeate 2	Intermediate Chain Elongators	92.22	0.6	0	1903439	47	57356	45.65	0	0	0	0	0	0	0	0.0253239	0.00703432	0.0106144	0	0	0	0	0	0	0	0	0	0	0	0	0	0	0	0	0	0.0155306	1.30306	13.0823	14.5394	11.5831	11.3281	3.58692	0.311937	0.504814	0.249177
UW_MP_MEG2_1	JALCNL000000000	d__Bacteria;p__Firmicutes_C;c__Negativicutes;o__Veillonellales;f__Megasphaeraceae;g__Megasphaera_A;s__	Illumina Novaseq S4	Milk Permeate 1	Intermediate Chain Elongators	89.24	1.4	33.33	2096885	97	28348	39.79	0	0	0	0	0	0	0	0	0	0	0	0	0	0	0	0	0	0	0.0288157	0.0417387	0.0503235	0.0186663	0.320504	0.448683	0.124085	0.0919113	0	0	0	0	0	0.0372611	0.0536282	0.0348138	0.013294	0.0197268	0
UW_MP_MEG3_1	JALCDF000000000	d__Bacteria;p__Firmicutes_C;c__Negativicutes;o__Veillonellales;f__Megasphaeraceae;g__Megasphaera;s__	Illumina NovaSeq S4	Milk Permeate 2	Intermediate Chain Elongators	84.28	0.6	100	1687172	73	31132	46.87	0	0	0	0	0	0	0.00268072	0.173104	0.0919247	0	0	0	0	0	0	0	0	0	0	0	0	0	0	0	0	0	0.00371667	0.378507	2.43301	2.05528	0.462267	1.18284	0.794369	0.307197	0.0575534	0.114015	0.112899
UW_MP_MEG5_1	JALCLJ000000000	d__Bacteria;p__Firmicutes_C;c__Negativicutes;o__Veillonellales;f__Megasphaeraceae;g__Megasphaera;s__Megasphaera cerevisiae	PacBio Sequel II	Milk Permeate 2	Intermediate Chain Elongators	76.05	1.87	50	1704592	7	339652	44.48	0	0	0	0	0	0	0	0	0.0114888	0.0169043	0	0	0	0	0	0	0	0	0	0	0	0	0	0	0	0	0	0.0183898	0.189503	0.486725	0	0.386212	0.36641	0.128403	0.029535	0.0727669	0.0893837
UW_MP_METH1_1	JALCSP000000000	d__Archaea;p__Thermoplasmatota;c__Thermoplasmata;o__Methanomassiliicoccales;f__Methanomethylophilaceae;g__Methanomethylophilus;s__Methanomethylophilus sp001481295	Illumina NovaSeq S4	Milk Permeate 1	Uninvolved	98.39	0.81	0	1743737	9	389392	60.47	0	0	0	0	0	0	0	0	0.0985136	0.36092	0.439849	0.30121	0.0905426	0	0.00555984	0.00275989	0.00703387	0	0	0	0	0	0	0	0	0	0	0	0	0	0	0	0	0	0	0	0
UW_MP_MIC1_1	JALCCL000000000	d__Bacteria;p__Actinobacteriota;c__Actinomycetia;o__Actinomycetales;f__Microbacteriaceae;g__;s__	Illumina NovaSeq S4	Milk Permeate 2	Ferment to Intermediates	83.82	0.58	100	1207500	53	32353	66.2	0	0	0	0	0	0	0	0	0	0	0	0	0	0	0	0	0	0	0	0	0	0	0	0	0	0	0	0	0	0	0	0	0.0103723	0.272185	0.152724	0.277876	0.631789
UW_MP_MORAX1_1	JAKVJF000000000	d__Bacteria;p__Proteobacteria;c__Gammaproteobacteria;o__Pseudomonadales;f__Moraxellaceae;g__Acinetobacter;s__Acinetobacter populi	Illumina Novaseq S4	Milk Permeate 2	Intermediate Chain Elongators	97.48	0	0	3317081	62	82347	40.29	0	0	0	0	0	0	0	0	0	0	0	0	0	0	0	0	0	0	0	0	0	0	0	0	0	0	0	0	0	0	0	0.0353479	0.175672	0.39664	0.02646	0.0275684	0.0228261
UW_MP_MORAX2_1	JAKVJG000000000	d__Bacteria;p__Proteobacteria;c__Gammaproteobacteria;o__Pseudomonadales;f__Moraxellaceae;g__Acinetobacter;s__Acinetobacter gerneri	Illumina NovaSeq S4	Milk Permeate 2	Intermediate Chain Elongators	84.98	0.86	0	4040847	48	119159	37.58	0	0	0	0	0	0	0	0	0	0	0	0	0	0	0	0	0	0	0	0	0	0	0	0	0	0	0	0	0	0	0	0	0.0103505	0.605267	0.600195	0.010003	0
UW_MP_MUR1_1	JAKVKZ000000000	d__Bacteria;p__Bacteroidota;c__Bacteroidia;o__Bacteroidales;f__Muribaculaceae;g__;s__	Illumina NovaSeq S4	Milk Permeate 2	Ferment to Intermediates	85.97	0.57	50	2948344	93	39420	44.63	0.05582	0.0629018	0	0.00102553	0	0	0.459688	0.293656	0.0126668	0	0	0	0	0	0	0	0	0	0	0	0	0	0	0	0	0	0.310386	0.00772101	0	0	0	0	0	0	0	0	0
UW_MP_MYC1_1	JALCDE000000000	d__Bacteria;p__Actinobacteriota;c__Actinomycetia;o__Mycobacteriales;f__Mycobacteriaceae;g__Corynebacterium;s__Corynebacterium provencense	Illumina Novaseq S4	Milk Permeate 2	Intermediate Chain Elongators	96.62	1.91	20	2995511	29	201682	67.14	0	0	0	0.0356288	0	0	0	0	0	0	0	0	0	0	0	0	0	0	0	0.0157999	0.0126019	0	0.0234721	0.00586552	0.0109977	0.00309818	0	0	0	0	0	0	0.0129829	0.057958	0.0339356	0.0792164	0.0789038
UW_MP_OSCL1_1	JALCRR000000000	d__Bacteria;p__Firmicutes_A;c__Clostridia;o__Oscillospirales;f__Oscillospiraceae;g__Oscillibacter;s__	Illumina NovaSeq S4	Milk Permeate 1	Intermediate Chain Elongators	96.98	1.34	66.67	2252727	69	42828	55.4	0	0	0	0	0	0	0	0.300829	0.0161909	0	0	0	0	0	0	0	0	0	0	0	0	0	0	0	0	0	0.0111764	0	0	0	0	0	0	0	0	0	0
UW_MP_OSCL2_1	JALCRQ000000000	d__Bacteria;p__Firmicutes_A;c__Clostridia;o__Oscillospirales;f__Oscillospiraceae;g__Oscillibacter;s__	Illumina NovaSeq S4	Milk Permeate 1	Carbohydrate Chain Elongators	93.74	3.02	0	1796007	63	29278	61.65	0	0	0	0	0	0	0.0296241	0.317997	0.0119684	0	0	0	0	0	0	0	0	0	0	0	0	0	0	0	0	0	0.042017	0	0	0	0	0.00445993	0	0.00476405	0.00165896	0	0
UW_MP_OSCL3_1	JALCSB000000000	d__Bacteria;p__Firmicutes_A;c__Clostridia;o__Oscillospirales;f__Oscillospiraceae;g__Intestinimonas;s__	Illumina Novaseq S4	Milk Permeate 1	Intermediate Chain Elongators	89.09	0.34	100	2053626	28	113074	53.79	0	0	0	0	0	0	0	0	0.519516	1.42126	0.161793	0.0786171	0.0169227	0	0	0	0	0.00220318	0.00434675	0.0048471	0	0	0	0	0	0	0	0	0	0	0	0	0	0	0.00301257	0.00688944	0
UW_MP_PREV1_1	JAKVNY000000000	d__Bacteria;p__Bacteroidota;c__Bacteroidia;o__Bacteroidales;f__Bacteroidaceae;g__Prevotella;s__	PacBio Sequel II	Milk Permeate 2	Uninvolved	97.64	2.11	0	3412017	1	3412017	43.8	0	0	0	0.00409424	0	0	0	0	0	0	0	0	0	0	0	0	0	0	0	0	0	0	0	0	0	0	0	0	0.0519916	0.0738651	0	0.0817352	0.158852	0.108859	5.07092	6.1897	3.69214
UW_MP_PREV3_1	JAKVOT000000000	d__Bacteria;p__Bacteroidota;c__Bacteroidia;o__Bacteroidales;f__Bacteroidaceae;g__Prevotella;s__Prevotella sp900316015	PacBio Sequel II	Milk Permeate 1	Uninvolved	94.29	1.07	0	3459178	6	928859	46.93	0	0	0	0	0	0	0	0.0452632	0.091188	0.562373	0.691187	0.66272	0.157634	0	0	0	0	0	0	0	0	0	0	0	0	0	0	0	0	0	0	0	0	0	0	0	0
UW_MP_PREV4_1	JAKVJW000000000	d__Bacteria;p__Bacteroidota;c__Bacteroidia;o__Bacteroidales;f__Bacteroidaceae;g__Prevotella;s__	Illumina NovaSeq S4	Milk Permeate 2	Uninvolved	89.67	1.01	0	2933307	73	68436	40.2	0	0	0	0	0	0	0	0	0	0	0	0	0	0	0	0	0	0	0	0	0	0	0.00991856	0	0.0119498	0.0130809	0	0.0117849	0.112025	0.134753	0.0725145	0.296655	0.568705	0.772513	1.18166	1.22018	1.10231
UW_MP_PREV6_1	JAKVNZ000000000	d__Bacteria;p__Bacteroidota;c__Bacteroidia;o__Bacteroidales;f__Bacteroidaceae;g__Prevotella;s__Prevotella sp002409785	PacBio Sequel II	Milk Permeate 2	Uninvolved	82.21	1.71	50	2420315	24	116585	44.74	0	0	0	0.00850519	0	0	0	0	0.00267242	0	0	0.172323	0.56252	0.167794	0.856013	0.608896	0.716662	0.596595	0.0915441	0.0655452	0.325756	0.269996	0.447753	0.200036	0.740789	1.30975	0	0.363584	1.8377	2.70137	2.14915	3.25332	6.47488	4.38874	2.19215	1.07338	0.139131
UW_MP_PREV7_1	JALCLI000000000	d__Bacteria;p__Bacteroidota;c__Bacteroidia;o__Bacteroidales;f__Bacteroidaceae;g__Prevotella;s__	PacBio Sequel II	Milk Permeate 2	Uninvolved	77.7	4.48	78.95	2523733	15	319951	40.52	0	0	0	0	0	0	0	0	0	0	0	0	0	0	0	0	0	0.0249856	0	0	0	0	0.0230751	0	0.0339506	0.03161	0	0.0137326	0.147654	0.203979	0.0328266	0.243704	0.463095	0.450465	0.558981	0.910349	1.55343
UW_MP_PREV8_1	JALCDD000000000	d__Bacteria;p__Bacteroidota;c__Bacteroidia;o__Bacteroidales;f__Bacteroidaceae;g__Prevotella;s__	Illumina NovaSeq S4	Milk Permeate 2	Uninvolved	80.41	2.45	25	1952046	82	30242	44.83	0	0	0	0.00342179	0	0	0	0	0	0	0	0	0	0	0	0	0	0	0	0	0	0	0	0	0	0	0	0	0	0	0	0	0	0	1.22941	2.57445	2.40129
UW_MP_PROP1_1	JALCLH000000000	d__Bacteria;p__Actinobacteriota;c__Actinomycetia;o__Propionibacteriales;f__Propionibacteriaceae;g__Acidipropionibacterium;s__	PacBio Sequel II	Milk Permeate 2	Ferment to Intermediates	91.48	1.32	100	3681691	26	239532	67.84	0	0	0	0.0371888	0.0129969	0.0249965	0	0	0	0	0	0	0	0	0	0	0	0	0	0	0	0	0	0	0	0	0	0	0	0	0	0	0	0	0	0	0
UW_MP_RUM1_1	JALCRP000000000	d__Bacteria;p__Firmicutes_A;c__Clostridia;o__Oscillospirales;f__Ruminococcaceae;g__Faecalibacterium;s__	Illumina NovaSeq S4	Milk Permeate 1	Uninvolved	93.88	0	0	2217727	35	104752	56.48	0	0	0	0	0	0	0	0.761636	0.00857607	0	0	0	0	0	0	0	0	0	0	0	0	0	0	0	0	0	0	0	0	0	0	0	0	0	0	0	0
UW_MP_SACCH1_1	JAKVLB000000000	d__Bacteria;p__Firmicutes_A;c__Clostridia;o__Saccharofermentanales;f__Saccharofermentanaceae;g__Saccharofermentans;s__	Illumina NovaSeq S4	Milk Permeate 1	Ferment to Intermediates	99.65	0	0	1922930	12	226536	46.69	0.430613	0.379541	0	0	0	0	0.527588	0.00812696	0	0	0	0	0	0	0	0	0	0	0	0	0	0	0	0	0	0	0.666984	0.00591622	0	0	0	0	0	0	0	0	0
UW_MP_SCHLAC1_1	JALCNU000000000	d__Bacteria;p__Firmicutes;c__Bacilli;o__Lactobacillales;f__Lactobacillaceae;g__Schleiferilactobacillus;s__Schleiferilactobacillus harbinensis	Illumina NovaSeq S4	Milk Permeate 1	Ferment to Intermediates	98.69	1.05	0	3131335	16	307757	53.48	0	0	0	0.223851	0.187141	1.16785	0	0	0	0	0	0	0	0	0	0	0	0	0	0	0.267413	0.625355	2.48769	0.941227	0.65532	0.0103126	0	0.0297189	0.0264212	0.0455729	0.0452294	0.162584	0.224664	0.285796	0.179436	0.154219	0.947479
UW_MP_SCHLAC2_1	JALCTX000000000	d__Bacteria;p__Firmicutes;c__Bacilli;o__Lactobacillales;f__Lactobacillaceae;g__Schleiferilactobacillus;s__Schleiferilactobacillus perolens	Illumina NovaSeq S4	Milk Permeate 1	Ferment to Intermediates	95.29	0.79	0	2836805	42	107959	49.39	0	0	0	0.0667561	0.0135726	0.0246257	0	0	0	0	0	0	0	0	0	0.0274831	0.201217	0.0307993	0.00355769	0.0042318	0	0	0	0	0	0	0	0.831465	0.334574	0.0416985	0	0	0	0	0	0	0
UW_MP_SELEN1_1	JAKVOG000000000	d__Bacteria;p__Firmicutes_C;c__Negativicutes;o__Selenomonadales;f__Selenomonadaceae;g__Selenomonas_A;s__	PacBio Sequel II	Milk Permeate 2	Uninvolved	90.69	1.87	66.67	2941062	22	232634	51.65	0	0	0	0	0	0	0.0128533	0.0122423	0	0	0	0	0	0	0	0	0	0	0	0	0	0	0	0	0	0	0.00398178	0.0258467	0.483188	0.815443	1.82726	0.340775	0.0387619	0.0125442	0.00283047	0.0148002	0
UW_MP_SPH1_1	JAKVOU000000000	d__Bacteria;p__Spirochaetota;c__Spirochaetia;o__Sphaerochaetales;f__Sphaerochaetaceae;g__RZYO01;s__	PacBio Sequel II	Milk Permeate 1	Uninvolved	98.85	0	0	3467518	3	3408794	44.42	0	0	0	0	0	0	0	0	0.251485	2.61058	1.51018	0.356161	0.0946249	0	0	0	0	0	0.00414312	0.00838871	0	0	0	0	0	0	0	0	0	0	0	0	0	0	0	0	0
UW_MP_SPH2_1	JAKVOV000000000	d__Bacteria;p__Spirochaetota;c__Spirochaetia;o__Sphaerochaetales;f__Sphaerochaetaceae;g__RUG023;s__	PacBio Sequel II	Milk Permeate 1	Uninvolved	97.63	2.3	100	2471813	20	189101	55.93	0	0	0	0	0	0	0	2.50352	8.07393	16.1296	6.49299	7.26505	3.95819	0.688905	0.400585	0.117983	0.0607578	0.0511466	0.0486437	0.0434679	0.0171872	0.00784246	0.0358006	0.031536	0.0484732	0.0632778	0	0	0	0	0	0.0179642	0.0150169	0.0346654	0.0260731	0.0356267	0.0187371
UW_MP_SPHING1_1	JAKVLC000000000	d__Bacteria;p__Proteobacteria;c__Alphaproteobacteria;o__Sphingomonadales;f__Sphingomonadaceae;g__Sphingobium;s__	Illumina Novaseq S4	Milk Permeate 2	Intermediate Chain Elongators	98.11	0.78	0	2808347	48	78943	63.26	0.345602	0.422554	0	0.00132812	0	0	0.335498	0.0174689	0.00154859	0	0	0	0	0	0	0	0	0	0	0	0	0	0	0	0	0	0.505892	0.00607326	0.00265233	0	0	0.00853725	0.00470276	0	0.00136752	0	0
UW_MP_SPOR1_1	JALCNT000000000	d__Bacteria;p__Firmicutes;c__Bacilli;o__Bacillales_G;f__Sporolactobacillaceae;g__Sporolactobacillus;s__Sporolactobacillus sp900543345	Illumina NovaSeq S4	Milk Permeate 1	Ferment to Intermediates	96.74	1.94	33.33	3636120	39	114333	49.12	0	0	0	0.924431	1.91296	4.57708	0	0	0	0	0	0	0	0	0	0	0	0	0	0	0	0	0	0.00386232	0.49724	0.100014	0	0	0	0	0	0	0	0	0	0	0
UW_MP_STREP1_1	JALCTW000000000	d__Bacteria;p__Firmicutes;c__Bacilli;o__Lactobacillales;f__Streptococcaceae;g__Lactococcus;s__Lactococcus lactis	Illumina Novaseq S4	Milk Permeate 1	Ferment to Intermediates	98.71	0.57	66.67	2274000	67	39112	35.04	0	0	0	0	0	0	0.0135459	0.111854	0.0140968	0.0207427	0.041259	0.219147	0.10026	0	0.046992	0.227981	0.188833	0.0356019	0.0317362	0.637031	0.216915	0.0868944	0.006737	0	0	0	0.00480138	0.443337	0.897854	0.218198	0	0.119166	0.00287213	0	0.0638482	0.0554755	0.190695
UW_MP_STREP2_1	JAKVKP000000000	d__Bacteria;p__Firmicutes;c__Bacilli;o__Lactobacillales;f__Streptococcaceae;g__MMGLQ5-1;s__	Illumina NovaSeq S4	Milk Permeate 2	Ferment to Intermediates	94.04	0.66	0	2516778	41	78287	35.05	0	0	0	0	0	0	0	0	0	0	0	0	0	0	0	0	0	0	0	0	0	0	0	0	0	0	0	0.0992047	0.545783	0.31231	0.0535185	0.0150334	0.0113791	0.0148951	0.005494	0.0054462	0
UW_MP_STREP3_1	JALCNS000000000	d__Bacteria;p__Firmicutes;c__Bacilli;o__Lactobacillales;f__Streptococcaceae;g__Lactococcus;s__Lactococcus lactis_E	Illumina Novaseq S4	Milk Permeate 1	Ferment to Intermediates	91.32	0	0	2102149	39	88055	35.74	0	0	0	0.00553773	0	0	0	0.0138333	0.00218523	0	0	0	0	0	0	0	0	0	0	0	0	0	0	0.0137111	0.428312	0.0525099	0	0.0379861	0.0750981	0.0203291	0	0	0	0	0.00535083	0	0
UW_MP_STREP4_1	JAKVKT000000000	d__Bacteria;p__Firmicutes;c__Bacilli;o__Lactobacillales;f__Streptococcaceae;g__Lactococcus_A;s__Lactococcus_A raffinolactis	Illumina Novaseq S4	Milk Permeate 2	Uninvolved	90.57	0.5	0	1911422	37	82688	40.38	0.0385134	0.0212506	0	0	0	0	0.136984	0.00609896	0.00451913	0.0520786	0.00865079	0.0470819	0.0610812	0	0.00301579	0	0	0	0	0	0	0	0	0	0	0	0.24468	0.147255	0.678483	0.0960405	0	0	0	0	0	0	0
UW_MP_TREP1_1	JALCCK000000000	d__Bacteria;p__Spirochaetota;c__Spirochaetia;o__Treponematales;f__Treponemataceae;g__Treponema_D;s__	Illumina Novaseq S4	Milk Permeate 2	Uninvolved	84.62	0.35	100	2691755	95	36147	44.8	0	0	0	0	0	0	0	0	0.00608403	0.0298358	0.0215497	0.0230069	0.00746365	0	0	0	0	0.00566791	0.0154288	0.0206046	0.0059627	0	0	0	0	0	0	0	0	0	0	0.0426809	0.109048	0.378534	0.682435	0.418496	0.263126
UW_SG_COR2	QOUO00000000	d__Bacteria; p__Actinobacteriota; c__Coriobacteriia; o__Coriobacteriales; f__Atopobiaceae; g__Parafannyhessea; s__Parafannyhessea sp003862195	Illumina Novaseq S4	Cellulosic EtOH Thin Stillage	Uninvolved	100	1.61	100	2422853	157	34678	64.79	0	0	0	0	0	0	0	0.200283	0.667533	0.547041	0	0.408067	0.099122	0	0	0	0	0	0	0	0	0	0	0	0	0	0	0	0	0	0	0	0	0	0	0	0
UW_SG_COR3	QOUN00000000	d__Bacteria; p__Actinobacteriota; c__Coriobacteriia; o__Coriobacteriales; f__Atopobiaceae; g__UBA7748; s__UBA7748 sp003862175	Illumina Novaseq S4	Cellulosic EtOH Thin Stillage	Uninvolved	98.39	7.41	14.29	3647413	558	13371	55.46	0	0	0	0	0	0	0	0.115003	0	0	0	0	0	0	0	0	0	0	0	0	0	0	0	0	0	0	0	0	0	0	0	0	0	0	0	0	0
UW_SG_EUB1	VOGB00000000	d__Bacteria;p__Firmicutes_A;c__Clostridia;o__Eubacteriales;f__Eubacteriaceae;g__Pseudoramibacter;s__Pseudoramibacterfermentans	PacBio Sequel II	Cellulosic EtOH Thin Stillage	Intermediate Chain Elongators	97.77	0.23	0	2002609	35	142846	51.21	0	0	0	0	0	0	0	0	0	0	0	0	0.018883	0	0.00228475	0	0	0	0	0	0	0	0	0	0	0	0	0	0	0	0	0	0	0	0	0	0
UW_SG_LAC1	QOUU00000000	d__Bacteria; p__Firmicutes; c__Bacilli; o__Lactobacillales; f__Lactobacillaceae; g__Paucilactobacillus; s__Paucilactobacillus vaccinostercus	Illumina Novaseq S4	Cellulosic EtOH Thin Stillage	Ferment to Intermediates	99.46	1.09	0	2633889	18	640122	43.6	0	0	0.304992	0.705868	0.649855	0.675741	0	0	0	0	0	0	0	0	0	0	0	0	0	0	0	0	0	0	0	0	0	0.380441	0.0329804	0	0	0	0	0	0	0	0
UW_SG_LAC2	QOUR00000000	d__Bacteria; p__Firmicutes; c__Bacilli; o__Lactobacillales; f__Lactobacillaceae; g__Lentilactobacillus; s__Lentilactobacillus hilgardii	Illumina Novaseq S4	Cellulosic EtOH Thin Stillage	Ferment to Intermediates	99.38	1.56	0	3179174	80	122889	40.47	0	0	0	0.10982	0.0750763	0.687717	0	0	0	0	0	0	0	0	0	0.00504888	0.034035	0.007579	0	0.0145838	0.035202	0	0	0	0	0	0	0.373232	0.094314	0.0195183	0	0	0	0	0.0287413	0	0
UW_SG_LAC3	QOUQ00000000	d__Bacteria; p__Firmicutes; c__Bacilli; o__Lactobacillales; f__Lactobacillaceae; g__Loigolactobacillus; s__Loigolactobacillus coryniformis	Illumina Novaseq S4	Cellulosic EtOH Thin Stillage	Ferment to Intermediates	99.18	1.36	0	2704063	175	29509	43.01	0	0	0.1189	1.07092	0.259818	0.264537	0	0	0	0	0	0	0	0	0	0	0	0	0	0	0	0	0	0	0	0	0	0.113357	0.0362058	0.0146128	0	0	0	0	0	0	0
UW_SG_LAC4	QOUP00000000	d__Bacteria; p__Firmicutes; c__Bacilli; o__Lactobacillales; f__Lactobacillaceae; g__Lentilactobacillus; s__Lentilactobacillus diolivorans	Illumina Novaseq S4	Cellulosic EtOH Thin Stillage	Ferment to Intermediates	98.94	1.25	0	3335227	95	86779	40.21	0	0	0	0	0	0	0	0	0	0	0	0	0	0	0	0	0	0	0	0	0	0	0	0	0	0	0	0.312258	0.0692061	0.0145484	0	0	0	0	0	0	0
UW_SG_LCO1	VOGC00000000	d__Bacteria;p__Firmicutes_A;c__Clostridia;o__Lachnospirales;f__Lachnospiraceae;g__Weimeria;s__Weimeriabifida	PacBio Sequel II	Cellulosic EtOH Thin Stillage	Carbohydrate Chain Elongators	95.42	0	0	2106912	44	103964	45.72	0	0	0	0	0	0	0	0	0	0	0	0	0	0	0	0	0	0	0	0	0	0	0	0	0	0	0	0	0	0	0	0	0	0	0	0	0
UW_TS_ACET1_1	JAKVNI000000000	d__Bacteria;p__Proteobacteria;c__Alphaproteobacteria;o__Acetobacterales;f__Acetobacteraceae;g__Acetobacter;s__Acetobacter fabarum	PacBio Sequel II	SR-Starch-EtOH 2	Intermediate Chain Elongators	100	0.25	0	2895799	1	2895799	58.31	0	0	0	0.433161	0.576134	0.548779	0	0	0	0	0	0	0	0	0	0	0.00389617	0.00444986	0.0291342	0.0993818	0.0491212	0.0325329	0.0177103	0.0241967	0.0116039	0.00521195	0	0.226481	0.109017	0.0308777	0	0.00502885	0.00567881	0.0103649	0.00550386	0.0395665	0.0304873
UW_TS_ACET2_1	JAKVNJ000000000	d__Bacteria;p__Proteobacteria;c__Alphaproteobacteria;o__Acetobacterales;f__Acetobacteraceae;g__Acetobacter;s__	PacBio Sequel II	SR-Starch-EtOH 2	Intermediate Chain Elongators	100	1.24	0	3366842	1	3366842	54.36	0	0	0	0.0182466	0	0	0	0	0	0	0	0	0	0	0	0	0	0	0	0.0176497	0.0134574	0	0.0110485	0	0	0.0024818	0	0.0156285	0.0201272	0.0133623	0	0.0404731	0.0443738	0.151715	0.00329308	0.00437525	0
UW_TS_ACET3_1	JAKVME000000000	d__Bacteria;p__Proteobacteria;c__Alphaproteobacteria;o__Acetobacterales;f__Acetobacteraceae;g__Acetobacter;s__	PacBio Sequel II	Starch-EtOH 1	Intermediate Chain Elongators	99.75	0	0	3708148	3	2636081	57.64	0	0	0	0	0	0	0	0	0	0	0	0	0	0	0	0	0	0	0	0	0	0	0	0	0	0	0	0.00795255	0.0252282	0.0200131	0	0.00388709	0.00425343	0.00443465	0.00162168	0.0029769	0
UW_TS_ACET4_1	JAKVMF000000000	d__Bacteria;p__Proteobacteria;c__Alphaproteobacteria;o__Acetobacterales;f__Acetobacteraceae;g__Acetobacter;s__Acetobacter peroxydans	PacBio Sequel II	Starch-EtOH 1	Intermediate Chain Elongators	99.5	0.5	50	2641548	2	2161981	60.33	0	0	0.0328336	0.184661	0.051028	0.0375162	0	0.0109623	0.00373949	0.0038959	0	0.0149215	0.0130723	0	0.00506466	0.0111978	0.0109196	0.045519	0.104308	0.0797302	0.027668	0.0101096	0.0249826	0.022355	0.0286062	0.00564674	0	0.0166105	0.00633518	0	0	0	0.00316986	0	0	0	0
UW_TS_ACET5_1	JALCGI000000000	d__Bacteria;p__Proteobacteria;c__Alphaproteobacteria;o__Acetobacterales;f__Acetobacteraceae;g__Acetobacter;s__Acetobacter peroxydans	Illumina NovaSeq S4	SR-Starch-EtOH 2	Intermediate Chain Elongators	100	0	0	2558675	29	117286	60.72	0	0	0	0.214639	0.0247692	0.0501555	0	0.0202026	0.00669814	0.00787112	0	0.0267281	0.0226577	0	0.0106986	0.0195195	0.0220729	0.0900743	0.251649	0.20037	0.0728167	0.0238663	0.0811835	0.0698756	0.115343	0.0169584	0	0.00918579	0.00331851	0	0	0	0	0	0	0	0
UW_TS_ACET6_1	JALCKK000000000	d__Bacteria;p__Proteobacteria;c__Alphaproteobacteria;o__Acetobacterales;f__Acetobacteraceae;g__Acetobacter;s__Acetobacter indonesiensis	Illumina NovaSeq S4	SR-Starch-EtOH 4	Ferment to Intermediates	89.05	0	0	2336729	23	133774	55.1	0	0	0	0	0	0	0	0	0	0	0	0	0	0	0	0	0	0	0	0	0	0	0	0	0	0	0	0.0174068	0.0202712	0.0252055	0	0.00661858	0.0139359	0	0	0	0
UW_TS_ACID1_1	JAKVMG000000000	d__Bacteria;p__Firmicutes_C;c__Negativicutes;o__Acidaminococcales;f__Acidaminococcaceae;g__Acidaminococcus;s__Acidaminococcus provencensis	PacBio Sequel II	Starch-EtOH 1	Intermediate Chain Elongators	99.38	1.2	0	2914862	1	2914862	52.84	0	0	0	0	0	0	0	0.0186382	0.00451487	0	0	0	0	0	0	0	0	0	0	0	0	0	0	0	0	0	0	0	0	0	0	0	0.0558077	0.0212666	0.00375748	0	0
UW_TS_ANEURI1_1	JALCKS000000000	d__Bacteria;p__Firmicutes;c__Bacilli;o__Aneurinibacillales;f__Aneurinibacillaceae;g__Aneurinibacillus;s__Aneurinibacillus aneurinilyticus	Illumina Novaseq S4	SR-Starch-EtOH 4	Intermediate Chain Elongators	99.22	1.68	0	5042126	94	88132	43.61	0	0	0	0	0	0	0	0	0	0	0	0	0	0	0	0	0	0	0	0	0	0	0	0	0	0	0	0	0	0	0	0	0	0	0	0	0
UW_TS_ATO1_1	JAKVMV000000000	d__Bacteria;p__Actinobacteriota;c__Coriobacteriia;o__Coriobacteriales;f__Atopobiaceae;g__;s__	Illumina Novaseq S4	SR-Starch-EtOH 2	Carbohydrate Chain Elongators	99.85	0	0	1887808	1	1887808	67.42	0	0	0	0	0	0	0	0.0525722	0	0	0	0	0.465863	0	0	0	0	0	0	0	0	0	0	0	0	0.0170222	0	0	0	0	0	0	0	0	0	0	0
UW_TS_ATO2_1	JAKVMH000000000	d__Bacteria;p__Actinobacteriota;c__Coriobacteriia;o__Coriobacteriales;f__Atopobiaceae;g__UBA7748;s__UBA7748 sp900314535	PacBio Sequel II	Starch-EtOH 1	Uninvolved	99.19	0	0	2523708	6	1263221	60.03	0	0	0	0	0	0	0	1.27584	0.141035	0.0599332	0	0.0957283	0.11355	0	0.101378	0	0	0	0	0	0	0	0	0	0	0	0	0	0	0	0	0	0	0	0	0	0
UW_TS_ATO3_1	JAKVMI000000000	d__Bacteria;p__Actinobacteriota;c__Coriobacteriia;o__Coriobacteriales;f__Atopobiaceae;g__Olsenella;s__Olsenella sp003862195	PacBio Sequel II	Starch-EtOH 1	Uninvolved	98.39	0	0	2332662	3	1018153	65.43	0	0	0	0	0	0	0	0.226278	0.717154	0.597728	0	0.465986	0.139647	0	0	0	0	0	0	0	0	0	0	0	0	0	0	0	0	0	0	0	0	0	0	0	0
UW_TS_BAC1_1	JALCJO000000000	d__Bacteria;p__Firmicutes;c__Bacilli;o__Bacillales;f__Bacillaceae_C;g__Bacillus_E;s__Bacillus_E coagulans_A	Illumina NovaSeq S4	SR-Starch-EtOH 4	Intermediate Chain Elongators	98.36	0	0	3029911	37	128955	47.02	0	0	0	0	0	0	0	0	0	0	0	0	0	0	0	0	0	0	0	0	0	0	0	0	0	0	0	0	0	0	0	0	0	0	0	0	0
UW_TS_BAC2_1	JALCJX000000000	d__Bacteria;p__Firmicutes;c__Bacilli;o__Bacillales;f__Bacillaceae_C;g__Bacillus_U;s__Bacillus_U oleronius	Illumina NovaSeq S4	SR-Starch-EtOH 4	Intermediate Chain Elongators	97.76	0.32	0	4977134	78	101624	34.81	0	0	0	0	0	0	0	0	0	0	0	0	0	0	0	0	0	0	0	0	0	0	0	0	0	0	0	0	0	0	0	0	0	0	0	0	0
UW_TS_BUL1_1	JAKVNK000000000	d__Bacteria;p__Firmicutes;c__Bacilli;o__Erysipelotrichales;f__Erysipelotrichaceae;g__Bulleidia;s__Bulleidia massiliense	PacBio Sequel II	SR-Starch-EtOH 2	Uninvolved	100	0.32	0	2681559	1	2681559	47.21	0	0	0	0	0	0	0	0	0	0	0	0	0	0	0	0	0	0	0	0	0	0	0	0	0	0	0	0	0	0	0	0	0	0	0	0	0
UW_TS_BUL2_1	JAKVNL000000000	d__Bacteria;p__Firmicutes;c__Bacilli;o__Erysipelotrichales;f__Erysipelotrichaceae;g__Bulleidia;s__Bulleidia sp900319505	Illumina Novaseq S4	SR-Starch-EtOH 2	Carbohydrate Chain Elongators	100	1.27	0	2720716	2	2265897	46.82	0	0	0	0	0	0	0	0	0	0	0	0	0.00427267	0	0.00900079	0.00382587	0	0	0	0	0	0	0	0	0	0	0	0	0	0	0	0	0	0	0	0	0
UW_TS_CLOS1_1	JALCJE000000000	d__Bacteria;p__Firmicutes_A;c__Clostridia;o__Clostridiales;f__Clostridiaceae;g__Clostridium;s__Clostridium beijerinckii	Illumina NovaSeq S4	SR-Starch-EtOH 4	Intermediate Chain Elongators	99.19	1.61	0	5479157	77	126500	29.62	0	0	0	0	0	0	0	0	0	0	0	0	0	0	0	0	0	0	0	0	0	0	0	0	0	0	0	0	0	0	0	0	0	0	0	0	0
UW_TS_COMLAC1_1	JAKVMK000000000	d__Bacteria;p__Firmicutes;c__Bacilli;o__Lactobacillales;f__Lactobacillaceae;g__Companilactobacillus;s__	PacBio Sequel II	Starch-EtOH 1	Ferment to Intermediates	99.48	1.05	0	2666950	1	2666950	38.26	0	0	0	0	0	0	0	0	0	0	0	0	0	0	0	0	0	0	0	0	0	0	0	0	0	0	0	0	0	0	0	0	0	0	0	0	0
UW_TS_EGG1_1	JALCHN000000000	d__Bacteria;p__Actinobacteriota;c__Coriobacteriia;o__Coriobacteriales;f__Eggerthellaceae;g__RUG013;s__	Illumina Novaseq S4	SR-Starch-EtOH 3	Intermediate Chain Elongators	99.19	1.49	0	1959449	56	44707	64.75	0	0	0	0	0	0	0	0	0	0	0	0.00924228	0.0260675	0.045325	0.13724	0.210297	0.0919465	0.127109	0.127565	0.0294994	0.00797102	0	0.00458511	0	0.0183365	0.00838672	0	0	0	0	0	0	0	0	0	0	0
UW_TS_EUB1_1	JAKVNN000000000	d__Bacteria;p__Firmicutes_A;c__Clostridia;o__Peptostreptococcales;f__Anaerovoracaceae;g__Eubacterium_T;s__	PacBio Sequel II	SR-Starch-EtOH 2	Intermediate Chain Elongators	99.29	0.71	0	2750104	1	2750104	49.29	0	0	0	0	0	0	0	0	0	0	0	0.21254	0.212951	0.0454194	0.0696032	0.0424424	0.025647	0.0301789	0	0	0	0	0	0	0	0	0	0	0	0	0	0	0	0	0	0	0
UW_TS_EUB2_1	JAKVMM000000000	d__Bacteria;p__Firmicutes_A;c__Clostridia;o__Eubacteriales;f__Eubacteriaceae;g__Pseudoramibacter;s__	PacBio Sequel II	Starch-EtOH 1	Intermediate Chain Elongators	97.89	0.94	0	1965554	1	1965554	50.02	0	0	0	0	0	0	0	0	0	0	0	0	0.00596799	0	0.00322175	0	0	0	0	0	0	0	0	0	0	0	0	0	0	0	0	0	0	0	0	0	0
UW_TS_FURLAC1_1	JAKVNO000000000	d__Bacteria;p__Firmicutes;c__Bacilli;o__Lactobacillales;f__Lactobacillaceae;g__Furfurilactobacillus;s__	PacBio Sequel II	SR-Starch-EtOH 2	Ferment to Intermediates	99.46	1.36	0	2552882	1	2552882	43.59	0	0	0	0	0	0	0	0	0	0	0	0	0	0	0	0	0	0	0	0	0	0	0	0	0	0	0	0	0	0	0	0	0	0	0	0	0
UW_TS_GAST1_1	JALCDS000000000	d__Bacteria;p__Cyanobacteria;c__Vampirovibrionia;o__Gastranaerophilales;f__Gastranaerophilaceae;g__;s__	Illumina Novaseq S4	Starch-EtOH 1	Uninvolved	84.62	0.85	0	1714213	41	75093	32.48	0.0325681	0.0215841	0	0	0	0	0.0193641	0	0	0	0	0	0	0	0	0	0	0	0	0	0	0	0	0	0	0	0.0303556	0.00208225	0	0	0	0	0	0	0	0	0
UW_TS_LAC1_1	JAKVNP000000000	d__Bacteria;p__Firmicutes;c__Bacilli;o__Lactobacillales;f__Lactobacillaceae;g__Lactobacillus;s__Lactobacillus crispatus	PacBio Sequel II	SR-Starch-EtOH 2	Ferment to Intermediates	98.86	0	0	2310059	1	2310059	36.65	0	0	0	0	0	0	0	0	0	0	0	0	0	0	0	0	0	0	0	0	0	0	0	0	0	0	0	0	0	0	0	0	0	0	0	0	0
UW_TS_LAC2_1	JAKVNQ000000000	d__Bacteria;p__Firmicutes;c__Bacilli;o__Lactobacillales;f__Lactobacillaceae;g__Lactobacillus;s__Lactobacillus amylovorus	PacBio Sequel II	SR-Starch-EtOH 2	Ferment to Intermediates	98.12	0.06	0	2106290	4	1258014	37.9	0	0	0.0701911	0.248608	0.0206947	0	0	0	0	0	0	0	0	0	0	0	0	0	0	0	0	0	0	0	0	0	0	0	0	0	0	0	0	0	0	0	0
UW_TS_LAC3_1	JAKVNR000000000	d__Bacteria;p__Firmicutes;c__Bacilli;o__Lactobacillales;f__Lactobacillaceae;g__Lactobacillus;s__	PacBio Sequel II	SR-Starch-EtOH 2	Ferment to Intermediates	92.18	0.52	0	1555094	1	1555094	42.52	0	0	2.41164	4.89628	0.551001	0.269356	0	0	0	0	0	0	0	0	0	0	0	0	0	0	0	0	0	0	0	0	0	0	0	0	0	0	0	0	0	0	0
UW_TS_LAC4_1	JAKVMO000000000	d__Bacteria;p__Firmicutes;c__Bacilli;o__Lactobacillales;f__Lactobacillaceae;g__RHOV01;s__RHOV01 sp003946675	PacBio Sequel II	Starch-EtOH 1	Ferment to Intermediates	89.97	3.32	25	2263411	26	124361	40.74	0	0	0	0	0	0	0	0	0	0	0	0	0	0	0	0	0	0	0	0	0	0	0	0	0	0	0	0	0	0	0	0	0	0	0	0	0
UW_TS_LAC5_1	JAKVLG000000000	d__Bacteria;p__Firmicutes;c__Bacilli;o__Lactobacillales;f__Lactobacillaceae;g__Lactobacillus;s__Lactobacillus amylovorus	Illumina NovaSeq S4	SR-Starch-EtOH 5	Ferment to Intermediates	88.54	0	0	1567847	47	46197	38.21	0	0	0.0984251	0.176422	0.010628	0	0	0	0	0	0	0	0	0	0	0	0	0	0	0	0	0	0	0	0	0	0	0	0	0	0	0	0	0	0	0	0
UW_TS_LAC6_1	JALCDX000000000	d__Bacteria;p__Firmicutes;c__Bacilli;o__Lactobacillales;f__Lactobacillaceae;g__Lactobacillus;s__	Illumina NovaSeq S4	Starch-EtOH 1	Ferment to Intermediates	75.86	0	0	807589	15	72248	44.2	0	0	0.0498964	0.0684916	0	0	0	0	0	0	0	0	0	0	0	0	0	0	0	0	0	0	0	0	0	0	0	0	0	0	0	0	0	0	0	0	0
UW_TS_LACCAS1_1	JAKVNB000000000	d__Bacteria;p__Firmicutes;c__Bacilli;o__Lactobacillales;f__Lactobacillaceae;g__Lacticaseibacillus;s__Lacticaseibacillus paracasei	PacBio Sequel II	SR-Starch-EtOH 2	Ferment to Intermediates	99.46	0	0	3025788	1	3025788	46.55	0	0	0.10095	0.387752	1.75912	2.36731	0	0	0.00127692	0	0	0	0	0	0	0	0.0393019	0.00901253	0.00571129	0.0225969	0.0503809	0.0194338	0.0852771	0.0772204	0.00742778	0.00347237	0	2.94326	1.74263	1.02481	0.217105	0.117795	0.0610587	0.0443633	0.0101263	0.0126982	0
UW_TS_LACCAS2_1	JALCDR000000000	d__Bacteria;p__Firmicutes;c__Bacilli;o__Lactobacillales;f__Lactobacillaceae;g__Lacticaseibacillus;s__Lacticaseibacillus songhuajiangensis	Illumina NovaSeq S4	Starch-EtOH 1	Ferment to Intermediates	87.43	1.05	0	1566898	39	56523	53.01	0	0	0	0	0	0	0	0	0	0	0	0	0	0	0	0	0	0	0	0	0	0	0	0	0	0	0	5.20768	1.60931	0.0568772	0	0	0	0	0	0	0
UW_TS_LACPLAN1_1	JAKVLM000000000	d__Bacteria;p__Firmicutes;c__Bacilli;o__Lactobacillales;f__Lactobacillaceae;g__Lactiplantibacillus;s__Lactiplantibacillus pentosus	Illumina NovaSeq S4	SR-Starch-EtOH 5	Ferment to Intermediates	91.36	1.39	0	2638338	35	133313	46.91	0	0	0	0.0749683	0.0232965	0.0212835	0	0	0	0	0	0	0	0	0	0	0	0	0	0	0	0	0	0	0	0	0	0	0	0	0	0	0	0	0	0	0
UW_TS_LCO1_1	JAKVMP000000000	d__Bacteria;p__Firmicutes_A;c__Clostridia;o__Lachnospirales;f__Lachnospiraceae;g__UBA1066;s__UBA1066 sp900315305	PacBio Sequel II	Starch-EtOH 1	Uninvolved	97.93	0	0	2776109	1	2776109	54.56	0	0	0	0	0	0	0	0	0	0	0	0	0	0	0	0	0	0	0	0	0	0	0	0	0	0	0	0	0	0	0	0	0	0	0	0	0
UW_TS_LCO2_1	JAKVND000000000	d__Bacteria;p__Firmicutes_A;c__Clostridia;o__Lachnospirales;f__Lachnospiraceae;g__UBA4285;s__UBA4285 sp900314255	PacBio Sequel II	SR-Starch-EtOH 2	Uninvolved	97.76	0	0	2959013	2	2295570	53.04	0	0	0	0	0	0	0	0	0	0	0	0	0	0	0	0	0	0	0	0	0	0	0	0	0	0	0	0	0	0	0	0	0	0	0	0	0
UW_TS_LCO3_1	JAKVNU000000000	d__Bacteria;p__Firmicutes_A;c__Clostridia;o__Lachnospirales;f__Lachnospiraceae;g__CAG-791;s__CAG-791 sp900317475	PacBio Sequel II	SR-Starch-EtOH 2	Uninvolved	96.15	0.69	0	3331916	1	3331916	51.78	0	0	0	0	0	0	0	0.0320732	0	0	0	0	0	0	0	0	0	0	0	0	0	0	0	0	0	0	0.00950225	0	0	0	0	0	0	0	0	0	0
UW_TS_LCO4_1	JAKVNF000000000	d__Bacteria;p__Firmicutes_A;c__Clostridia;o__Lachnospirales;f__Lachnospiraceae;g__CAG-791;s__	Illumina Novaseq S4	SR-Starch-EtOH 2	Uninvolved	96.55	1.26	33.33	4300133	4	930953	56.63	0	0	0	0	0	0	0	0	0	0	0	0	0	0	0	0	0	0	0	0	0	0	0	0	0	0	0	0	0	0	0	0	0	0	0	0	0
UW_TS_LCO5_1	JALCER000000000	d__Bacteria;p__Firmicutes_A;c__Clostridia;o__Lachnospirales;f__Lachnospiraceae;g__Eubacterium_H;s__Eubacterium_H sp900318755	Illumina Novaseq S4	SR-Starch-EtOH 2	Intermediate Chain Elongators	95.22	0.64	0	2221264	56	47465	55.08	0	0	0	0	0	0	0	0	0	0	0	0	0	0	0	0	0	0	0	0	0	0	0	0	0	0	0	0	0	0	0	0	0	0	0	0	0
UW_TS_LEVLAC1_1	JAKVLN000000000	d__Bacteria;p__Firmicutes;c__Bacilli;o__Lactobacillales;f__Lactobacillaceae;g__Levilactobacillus;s__Levilactobacillus sp004745505	Illumina NovaSeq S4	SR-Starch-EtOH 4	Ferment to Intermediates	99.38	0	0	2684549	9	462158	52.45	0	0	0	0	0	0	0	0	0	0	0	0	0	0	0	0	0	0	0	0	0	0	0	0	0	0	0	0	0	0	0	0	0	0	0	0	0
UW_TS_LIMLAC1_1	JALCHW000000000	d__Bacteria;p__Firmicutes;c__Bacilli;o__Lactobacillales;f__Lactobacillaceae;g__Limosilactobacillus;s__Limosilactobacillus mucosae	Illumina NovaSeq S4	SR-Starch-EtOH 3	Ferment to Intermediates	91.47	0.82	50	1846668	60	40201	47.12	0	0	1.40074	0.965965	0.166737	0.0406413	0	0	0	0	0	0	0	0	0.00393403	0.00284405	0	0	0	0	0	0	0	0	0	0	0	0	0	0	0	0	0	0	0	0	0
UW_TS_LIMLAC2_1	JALCDW000000000	d__Bacteria;p__Firmicutes;c__Bacilli;o__Lactobacillales;f__Lactobacillaceae;g__Limosilactobacillus;s__Limosilactobacillus timonensis	Illumina Novaseq S4	Starch-EtOH 1	Ferment to Intermediates	89.67	0.07	100	1280420	33	83384	47.61	0	0	0.0406741	0.100774	0.258797	0.126038	0	0	0	0	0	0	0	0	0	0	0	0	0	0	0	0	0	0	0	0	0	0	0	0	0	0	0	0	0	0	0
UW_TS_NIT1_1	JALCDO000000000	d__Bacteria;p__Nitrospirota;c__Nitrospiria;o__Nitrospirales;f__Nitrospiraceae;g__Nitrospira_A;s__	Illumina Novaseq S4	Starch-EtOH 1	Ferment to Intermediates	94.49	0.91	0	3960101	32	268274	58.26	0	0.00824557	0	0	0	0	0.126094	0	0	0	0	0	0	0	0	0	0	0	0	0	0	0	0	0	0	0	0.0887603	0	0	0	0	0	0	0	0	0	0
UW_TS_PAENI1_1	JALCKG000000000	d__Bacteria;p__Firmicutes;c__Bacilli;o__Paenibacillales;f__Paenibacillaceae;g__Paenibacillus;s__Paenibacillus lautus_A	Illumina Novaseq S4	SR-Starch-EtOH 4	Ferment to Intermediates	98.63	0.8	0	6678064	102	102579	51.51	0	0	0	0.00135444	0	0	0	0	0	0	0	0	0	0	0	0	0	0	0	0	0	0	0	0	0	0	0	0	0	0	0	0	0	0	0	0	0
UW_TS_PED1_1	JAKVLZ000000000	d__Bacteria;p__Firmicutes;c__Bacilli;o__Lactobacillales;f__Lactobacillaceae;g__Pediococcus;s__Pediococcus acidilactici	PacBio Sequel II	SR-Starch-EtOH 2	Ferment to Intermediates	98.77	0	0	1931124	1	1931124	42.28	0	0	0	0	0	0	0	0	0	0	0	0	0	0	0	0	0	0	0	0	0	0	0	0	0	0	0	0	0	0	0	0	0	0	0	0	0
UW_TS_PED2_1	JAKVNG000000000	d__Bacteria;p__Firmicutes;c__Bacilli;o__Lactobacillales;f__Lactobacillaceae;g__Pediococcus;s__Pediococcus pentosaceus	PacBio Sequel II	SR-Starch-EtOH 2	Ferment to Intermediates	98.77	0	0	1661130	1	1661130	37.39	0	0	0	0	0	0	0	0	0	0	0	0	0	0	0	0	0	0	0	0	0	0	0	0	0	0	0	0	0	0	0	0	0	0	0	0	0
UW_TS_PED3_1	JALCDU000000000	d__Bacteria;p__Firmicutes;c__Bacilli;o__Lactobacillales;f__Lactobacillaceae;g__Pediococcus;s__Pediococcus acidilactici	Illumina NovaSeq S4	Starch-EtOH 1	Ferment to Intermediates	80.26	0.62	100	1482377	68	23948	42.45	0	0	0	0	0	0	0	0	0	0	0	0	0	0	0	0	0	0	0	0	0	0	0	0	0	0	0	0	0	0	0	0	0	0	0	0	0
UW_TS_PREV1_1	JAKVNH000000000	d__Bacteria;p__Bacteroidota;c__Bacteroidia;o__Bacteroidales;f__Bacteroidaceae;g__Prevotella;s__Prevotella sp002409785	PacBio Sequel II	SR-Starch-EtOH 2	Uninvolved	97.97	1.94	0	3170899	1	3170899	44.33	0	0	0	0.00822494	0	0	0	0	0.00309314	0	0	0.197035	0.647302	0.183773	0.922805	0.653089	0.773888	0.638161	0.0989904	0.0695806	0.340454	0.284561	0.476583	0.212606	0.77682	1.35209	0	0.34104	2.05571	2.99235	2.13053	3.44634	6.72868	4.48321	1.45748	1.04089	0.15201
UW_TS_PREV2_1	JALCDQ000000000	d__Bacteria;p__Bacteroidota;c__Bacteroidia;o__Bacteroidales;f__Bacteroidaceae;g__Prevotella;s__	Illumina NovaSeq S4	Starch-EtOH 1	Uninvolved	89.46	0.91	0	2562169	33	205266	43.6	1.14952	0.974913	0.0192704	0.00376083	0	0	2.61298	0.0647298	0.00530141	0	0	0	0	0	0	0	0	0	0	0	0	0	0	0	0	0	2.12377	0.176867	0.0138328	0	0	0	0.0197388	0	0.00800891	0.0211021	0
UW_TS_RUM1_1	JALCDN000000000	d__Bacteria;p__Firmicutes_A;c__Clostridia;o__Oscillospirales;f__Ruminococcaceae;g__Ruminococcus;s__	Illumina Novaseq S4	Starch-EtOH 1	Uninvolved	89.6	0.12	0	1969771	82	27421	39.24	0.0478066	0.0259285	0	0	0	0	0.124731	0	0	0	0	0	0	0	0	0	0	0	0	0	0	0	0	0	0	0	0.037818	0	0	0	0	0	0	0	0	0	0
UW_TS_SAP1_1	JALCDL000000000	d__Bacteria;p__Bacteroidota;c__Bacteroidia;o__Chitinophagales;f__Saprospiraceae;g__UBA3362;s__	Illumina Novaseq S4	Starch-EtOH 1	Intermediate Chain Elongators	96.78	0.14	50	4309217	116	50077	33.34	0.0794293	0.0914557	0	0	0	0	0.0480291	0	0	0	0	0	0	0	0	0	0	0	0	0	0	0	0	0	0	0	0.245399	0	0	0	0	0	0	0	0	0	0
UW_TS_TETRA1_1	JALCDJ000000000	d__Bacteria;p__Actinobacteriota;c__Actinomycetia;o__Actinomycetales;f__Dermatophilaceae;g__Tetrasphaera_A;s__Tetrasphaera_A jenkinsii	Illumina Novaseq S4	Starch-EtOH 1	Intermediate Chain Elongators	78.29	0.45	50	2847745	83	51019	68.5	0.0526055	0.0522347	0	0	0	0	0.0922631	0	0	0	0	0	0	0	0	0	0	0	0	0	0	0	0	0	0	0	0.0286405	0	0	0	0	0	0	0	0	0	0
UW_Xyl_ACET1	JAJGAA000000000	p__Proteobacteria;c__Alphaproteobacteria;o__Acetobacterales;f__Acetobacteraceae;g__Acetobacter;s__Acetobacter senegalensis	Illumina Novaseq S4	Xylose	Intermediate Chain Elongators	99.5	0	0	3087077	36	164642	56.28	0	0	0	0.0116818	0.00347312	0.00261696	0	0	0	0	0	0	0	0	0	0	0	0	0	0	0	0	0	0	0	0	0	0.00891651	0.0371713	0.0368027	0	0.00867108	0.0134714	0.00930045	0.00169629	0	0
UW_Xyl_COR4	JAJGAC000000000	p__Actinobacteriota;c__Coriobacteriia;o__Coriobacteriales;f__Atopobiaceae;g__Olegusella;s__Olegusella sp002407925	Illumina Novaseq S4	Xylose	Uninvolved	78.65	2.82	62.5	1365530	165	11723	53.2	0	0	0	8.68076	11.5563	3.58646	0	0	0	0	0	0	0	0	0	0	0	0.0456367	0.030544	0.025823	0.0225716	0.02473	0.0123416	0.00626193	0.148499	0.17555	0	0	0	0	0	0.00671675	0.0122036	0.0435522	0.0398313	0.0934817	0.0312303
UW_Xyl_COR5	JAJGAD000000000	p__Actinobacteriota;c__Coriobacteriia;o__Coriobacteriales;f__Atopobiaceae;g__Olsenella;s__	Illumina Novaseq S4	Xylose	Uninvolved	100	6.45	10	2744864	46	106098	65.78	0	0	0	0.23941	0.389383	0	0	0.0557933	0.0834375	0.0893737	0	0.163121	0.197847	0	0	0	0	0	0	0	0	0	0	0	0.0885892	0.0352246	0	0	0	0	0	0	0	0	0	0	0
UW_Xyl_COR6	JAJGAE000000000	p__Actinobacteriota;c__Coriobacteriia;o__Coriobacteriales;f__Eggerthellaceae;g__RUG013;s__	Illumina Novaseq S4	Xylose	Intermediate Chain Elongators	93.03	2.49	33.33	1875149	133	19826	64.97	0	0	0	0	0	0	0	0	0	0	0	0.00989053	0.0253566	0.0433806	0.210869	0.334	0.161502	0.187453	0.157389	0.0343908	0.00934015	0	0.00510552	0	0.0193688	0.00863027	0	0	0	0	0	0	0	0	0	0	0
UW_Xyl_LAC5_1	JAJGAF000000000	p__Firmicutes;c__Bacilli;o__Lactobacillales;f__Lactobacillaceae;g__Limosilactobacillus;s__Limosilactobacillus mucosae	Illumina Novaseq S4	Xylose	Ferment to Intermediates	99.18	0	0	1992846	17	211056	46.74	0	0	1.20784	0.735106	0.191368	0.0509893	0	0	0	0	0	0	0	0	0.00341913	0.0031213	0	0	0	0	0	0	0	0	0	0	0	0	0	0	0	0	0	0	0	0	0
UW_Xyl_LAC6	JAJGAG000000000	p__Firmicutes;c__Bacilli;o__Lactobacillales;f__Lactobacillaceae;g__Lentilactobacillus;s__Lentilactobacillus buchneri	Illumina Novaseq S4	Xylose	Ferment to Intermediates	99.06	0	0	2474738	22	236046	44.33	0	0	0	0.0103621	0	0.0665018	0	0	0	0	0	0	0	0	0	0	0	0	0	0	0	0	0	0	0	0	0	0	0	0	0	0	0	0	0	0	0
UW_Xyl_LCO2	JAJGAH000000000	d__Bacteria;p__Firmicutes_A;c__Clostridia;o__Lachnospirales;f__Lachnospiraceae;g__Eubacterium_H;s__	Illumina Novaseq S4	Xylose	Uninvolved	77.14	2.12	14.29	2530108	384	7313	48.22	0	0	0	0	0	0	0	0	0	0	0	0	0	0	0	0	0	0	0	0	0	0	0	0	0	0	0	0	0	0	0	0	0	0	0	0	0
[truncated: 43 more columns]
