# Supplementary material for: Comparison of metagenomes from fermentation of various agroindustrial residues suggests a common model of community organization
Source: Front Bioeng Biotechnol. 2023 May 10;11:1197175. doi: 10.3389/fbioe.2023.1197175 (PMC10228549; doi:10.3389/fbioe.2023.1197175)
Supplement: Supplementary file 2 [file Table3.XLSX]

## Sheet: Sheet1
Table S3. Organization and distribution of GTDB-Tk determined taxonomy for all 217 non-redundant MAGs
Column Number	Column Description
1-6	Taxonomic classification (Kingdom through Genus) according to GTDB (database 202). Highlighted indicates most specific classification level available
7	Total number of MAGs that fit the highlighted classification level
1	2	3	4	5	6	7
Kingdom	Phylum	Class	Order	Family	Genus	Number of MAGs
k__Bacteria_(UID1453)						22
	p__Firmicutes_(UID1022)					2
		c__Clostridia	o__Clostridiales_(UID1120)			27
		c__Clostridia	o__Clostridiales	f__Clostridiaceae	g__Clostridium_(UID1380)	3		24
		c__Clostridia	o__Lachnospirales	f__Lachnospiraceae_(UID1255)		7
		c__Bacilli_(UID284)				2
			o__Lactobacillales_(UID355)			36
					g__Lactobacillus_(UID377)	11
		c__Negativicutes	o__Selenomonadales_(UID1024)			10
				f__Veillonellaceae_(UID1032)		1
	p__Bacteroidetes_(UID2591)					8
		c__Bacteroidia	o__Bacteroidales_(UID2617)			2
		c__Bacteroidia	o__Bacteroidales	f__Bacteroidaceae	g__Prevotella_(UID2721)	9
	p__Bacillota	c__Bacilli	o__Bacillales	f__Paenibacillaceae_(UID971)		2
				f__Bacillaceae_(UID829)		2
	p__Actinobacteria_(UID1454)					22
			o__Actinomycetales_(UID1530)			4
				f__Actinomycetaceae_(UID1531)		1
				f__Bifidobacteriaceae_(UID1458)		19
	p__Proteobacteria_(UID3887)					1
	p__Proteobacteria	c__Gammaproteobacteria_(UID4201)				2
		c__Gammaproteobacteria	o__Burkholderiales_(UID4000)			1
		c__Gammaproteobacteria	o__Pseudomonadales	f__Pseudomonadaceae	g__Pseudomonas_(UID4550)	1
		c__Gammaproteobacteria	o__Xanthomonadales	f__Xanthomonadaceae_(UID4214)		2
		c__Gammaproteobacteria	o__Enterobacterales	f__Enterobacteriaceae_(UID5054)		4
		c__Alphaproteobacteria_(UID3422)				1
			o__Sphingomonadales_(UID3310)			1
			o__Rhodospirillales_(UID3754)			10
		c__Betaproteobacteria_(UID3959)				2
	p__Spirochaetota			f__Spirochaetaceae_(UID2535)		1
k_Archaea	p__Euryarchaeota_(UID3)					1
					Sum	217
