# Supplementary material for: Comparison of metagenomes from fermentation of various agroindustrial residues suggests a common model of community organization
Source: Front Bioeng Biotechnol. 2023 May 10;11:1197175. doi: 10.3389/fbioe.2023.1197175 (PMC10228549; doi:10.3389/fbioe.2023.1197175)
Supplement: Supplementary file 4 [file Table6.XLSX]

## Sheet: Sheet1
Table S6. Genomes and results used as a training set for the machine learning algorithm
Column Number	Column Description
1	Species name for genome
2	NCBI Accession number for genome
3	Functional group classification for each genome
4	Reference for functional group classification (Group 4 do not have need for references)
5 - 170	Present (1) or absence (0) of the given metabolic pathway determined using our custom script (see Materials and Methods for more information)
1	2	3	4	5	6	7	8	9	10	11	12	13	14	15	16	17	18	19	20	21	22	23	24	25	26	27	28	29	30	31	32	33	34	35	36	37	38	39	40	41	42	43	44	45	46	47	48	49	50
Species	Accession Number	Functional Group	Reference for Functional Group Activity	complex Electron Bifurcating Acyl-CoA Dehydrogenase (C4)	complex Electron Bifurcating Acyl-CoA Dehydrogenase (C6)	complex Electron Bifurcating Acyl-CoA Dehydrogenase (C8)	complex Electron Bifurcating Acyl-CoA dehydrogenase (pentanoyl-CoA)	complex Electron Bifurcating Acyl-CoA dehydrogenase (heptanoyl-CoA)	complex Hydroxy-Acyl-CoA Thioesterase	complex Ferredoxin-NAD oxidoreductase (2 protons translocated)	Lactose transport via PEP-Pyr PTS	Lactose-galactose antiporter	Lactose transport via proton symport	4-hydroxybutyrate coenzyme a transferase	D galactose transport via proton symport	Alcohol dehydrogenase (ethanol)	3-hydroxyacyl-CoA dehydrogenase (acetoacetyl-CoA)	3-hydroxybutyryl-CoA dehydrogenase (NADP)	3-hydroxyacyl-CoA dehydrogenase (3-oxohexanoyl-CoA)	3-hydroxyacyl-CoA dehydrogenase (3-oxooctanoyl-CoA)	3-hydroxyacyl-CoA dehydrogenase (3-oxovaleryl-CoA)	D-lactate dehydrogenase	Phosphogluconate dehydrogenase (NAD)	Glucose 6-phosphate dehydrogenase	Malate dehydrogenase	Malic Enzyme (NAD)	Malic enzyme (NADP)	Isocitrate dehydrogenase (NAD)	Isocitrate dehydrogenase (NADP)	Phosphogluconate dehydrogenase	Gamma-hydroxybutyrate dehydrogenase (NADH)	Glycerol-3-phosphate dehydrogenase (NAD)	Glycerol-3-phosphate dehydrogenase (NADP)	(FeFe)-hydrogenase- cytoplasm	Ferredoxin---NADP+ reductase	Acetaldehyde dehydrogenase (acetylating)	Pyruvate dehdyrogenase	2-Oxoglutarate dehydrogenase	Glyceraldehyde-3-phosphate dehydrogenase	Lactaldehyde dehydrogenase	Succinate-semialdehyde dehydrogenase (NAD)	Aldehyde dehydrogenase (acetaldehyde- NAD)	Aldehyde dehydrogenase formaldehyde NAD	Succinate-semialdehyde dehydrogenase (NADP)	complex Pyruvate flavodoxin oxidoreductase	2-oxoglutarate ferredoxin oxidoreductase	Carbon monoxide dehydrogenase acetyl-CoA synthase 2	Electron bifurcating lactate dehydrogenase	Fumarate Reductase NADH
Bifidobacterium thermophilum DSM 20210	GCA_000771265.1	Ferment to Intermediates	(Pokusaeva et al., 2011; Tanner et al., 2016)	0	0	0	0	0	0	0	0	0	0	0	0	0	0	0	0	0	0	1	1	1	1	0	0	1	1	1	0	1	1	0	0	0	0	0	1	1	1	1	1	1	0	0	0	0	0
Bifidobacterium tibiigranuli	GCA_009371885.1	Ferment to Intermediates	(Pokusaeva et al., 2011; Eckel and Vogel, 2020)	0	0	0	0	0	0	0	0	0	0	0	1	1	1	1	1	1	1	1	1	1	1	0	0	1	1	1	0	1	1	0	0	0	0	0	1	1	1	1	0	1	0	0	0	0	0
Limosilactobacillus reuteri subsp. reuteri	GCF_000016825.1	Ferment to Intermediates	(Ksiezarek et al., 2022)	0	0	0	0	0	0	0	0	1	0	0	1	1	1	1	1	1	1	1	1	1	1	1	0	0	0	1	0	1	1	0	0	0	0	0	0	1	1	1	0	1	0	0	0	0	0
Lentilactobacillus hilgardii ATCC 27305	GCF_000159175.1	Ferment to Intermediates	(Ferrero et al., 2021)	0	0	0	0	0	0	0	0	1	1	0	1	1	1	1	1	1	1	1	1	1	0	1	0	1	1	1	1	1	1	0	0	0	0	0	1	1	1	1	0	1	0	0	0	0	0
Lentilactobacillus buchneri ATCC 11577	GCF_000159195.1	Ferment to Intermediates	(Kasmaei et al., 2022)	0	0	0	0	0	0	0	0	1	0	0	1	1	1	1	1	1	1	1	1	1	0	1	0	1	1	1	1	1	1	0	0	0	0	0	1	1	1	1	1	1	0	0	0	0	0
Lentilactobacillus hilgardii DSM 20176 = ATCC 8290	GCF_000159315.1	Ferment to Intermediates	(Ferrero et al., 2021)	0	0	0	0	0	0	0	0	1	0	0	1	1	1	1	1	1	1	1	1	1	0	1	0	1	1	1	1	1	1	0	0	0	0	0	1	1	1	1	0	1	0	0	0	0	0
Limosilactobacillus mucosae LM1	GCF_000248095.2	Ferment to Intermediates	(Ksiezarek et al., 2022)	0	0	0	0	0	0	0	0	1	0	0	1	1	1	1	1	1	1	1	1	1	1	1	0	1	1	1	1	1	1	0	0	0	0	0	1	1	1	1	0	1	0	0	0	0	0
Paucilactobacillus vaccinostercus DSM 20634	GCF_001436295.1	Ferment to Intermediates	(Okada et al., 1979)	1	1	1	1	1	0	0	0	1	0	0	1	1	0	0	0	0	0	1	1	1	0	1	0	1	1	1	1	1	1	0	0	0	0	0	1	1	1	1	0	1	0	0	0	1	0
Levilactobacillus brevis	GCF_001676805.1	Ferment to Intermediates	(Pruckler et al., 2015)	1	1	1	1	1	0	0	0	1	1	0	1	1	1	1	1	1	1	1	1	1	0	1	0	0	0	1	1	1	1	0	0	0	0	0	1	1	1	1	0	1	0	0	0	0	0
Lactiplantibacillus pentosus	GCF_003641185.1	Ferment to Intermediates	(Pruckler et al., 2015)	0	0	0	0	0	0	0	1	1	0	0	1	1	0	0	0	0	0	1	1	1	0	1	0	0	0	1	1	1	1	0	0	0	0	0	1	1	1	1	0	1	0	0	0	0	0
Fructilactobacillus sanfranciscensis	GCF_009496975.1	Ferment to Intermediates	(Pruckler et al., 2015)	0	0	0	0	0	0	0	0	0	0	0	0	1	1	1	1	1	1	1	1	1	0	1	0	0	0	1	0	1	1	0	0	0	0	0	1	0	0	1	0	0	0	0	0	0	0
Fructobacillus fructosus	GCF_014489725.1	Ferment to Intermediates	(Pruckler et al., 2015)	0	0	0	0	0	0	0	0	0	0	0	0	1	0	0	0	0	0	1	1	1	0	1	0	0	0	0	0	1	1	0	0	0	0	0	1	0	0	0	1	0	0	0	0	0	0
Clostridium algifaecis	GCA_017874415.1	Intermediate Chain Elongators	(Kobayashi et al., 2017)	1	1	1	1	1	1	0	1	1	0	1	1	0	1	1	1	1	1	1	1	0	0	1	0	1	1	0	1	1	1	1	0	0	0	0	1	1	1	0	0	1	1	0	0	1	0
Clostridium kluyveri DSM 555	GCF_000016505.1	Intermediate Chain Elongators	(Seedorf et al., 2008)	1	1	1	1	1	1	0	0	0	0	1	1	0	1	1	1	1	1	1	0	0	0	0	0	0	0	0	0	1	1	0	0	0	0	0	1	0	1	1	0	0	1	0	1	1	0
Eubacterium limosum	GCA_000807675.2	Intermediate Chain Elongators	(Litty and Muller, 2021)	1	1	1	1	1	1	0	0	0	0	1	0	0	1	1	1	1	1	1	0	0	0	0	0	1	1	0	1	1	1	1	0	0	0	0	1	1	1	1	1	1	1	0	1	1	0
Eubacterium pyruvativorans	GCA_900102225.1	Intermediate Chain Elongators	(Wallace et al., 2003)	1	1	1	1	1	1	1	0	1	0	1	0	0	1	1	1	1	1	1	0	0	0	0	0	1	1	0	1	1	1	1	0	0	0	0	1	0	0	0	0	0	1	0	0	0	0
Megasphaera elsdenii	GCA_001304715.1	Intermediate Chain Elongators	(Yoshikawa et al., 2018)	1	1	1	1	1	1	1	0	1	0	1	1	0	1	1	1	1	1	1	1	0	0	1	0	1	1	1	1	1	1	0	0	0	0	0	1	1	1	0	0	1	1	0	0	1	0
Megasphaera elsdenii ATCC 25940	GCA_000283495.2	Intermediate Chain Elongators	(Yoshikawa et al., 2018)	1	1	1	1	1	1	1	0	0	0	1	1	0	1	1	1	1	1	1	1	0	0	1	0	1	1	1	1	1	1	0	0	0	0	0	1	1	1	0	0	1	1	0	0	1	0
Megasphaera elsdenii DSM 20460	GCA_003010495.1	Intermediate Chain Elongators	(Yoshikawa et al., 2018)	1	1	1	1	1	1	1	0	0	0	1	1	0	1	1	1	1	1	1	1	0	0	1	0	1	1	1	1	1	1	0	0	0	0	0	1	1	1	0	0	1	1	0	0	1	0
Megasphaera hexanoica	GCA_003315775.1	Intermediate Chain Elongators	(Jeon et al., 2017)	1	1	1	1	1	1	1	0	0	0	1	0	0	1	1	1	1	1	1	1	0	0	0	0	1	1	1	1	1	1	0	0	0	0	0	1	1	1	1	0	1	1	0	0	1	0
Pseudoramibacter alactolyticus ATCC 23263	GCA_000185505.1	Intermediate Chain Elongators	(Yang et al., 2018)	1	1	1	1	1	1	0	0	0	0	1	0	0	1	1	1	1	1	1	0	0	1	0	0	1	1	0	1	1	1	1	0	0	0	0	1	1	1	1	0	1	1	0	1	1	0
Ruminococcaceae bacterium CPB6	GCA_002119605.1	Intermediate Chain Elongators	(Tao et al., 2017)	1	1	1	1	1	1	0	0	0	0	1	0	0	1	1	1	1	1	1	0	0	0	0	0	1	1	0	0	1	1	1	0	0	0	0	1	0	0	0	0	0	1	0	0	1	0
Caproiciproducens galactitolivorans	GCA_004768785.1	Carbohydrate Chain Elongators	(Kim et al., 2015)	1	1	1	1	1	1	0	1	0	0	0	0	0	1	1	1	1	1	1	0	0	0	0	0	1	1	0	0	1	1	1	0	0	0	0	1	1	1	0	0	1	1	0	0	0	0
Caproicibacter fermentans	GCA_009746625.1	Carbohydrate Chain Elongators	(Flaiz et al., 2020)	1	1	1	1	1	1	0	0	0	0	1	0	0	1	1	1	1	1	1	0	0	1	0	0	0	0	0	0	1	1	1	0	0	0	0	1	1	1	0	0	1	1	0	0	1	0
Caproicibacter fermentans	GCA_014303955.1	Carbohydrate Chain Elongators	(Flaiz et al., 2020)	1	1	1	1	1	1	0	0	0	0	1	0	0	1	1	1	1	1	1	0	0	1	0	0	0	0	0	0	1	1	1	0	0	0	0	1	1	1	0	0	1	1	0	0	1	0
Roseburia intestinalis L1-82	GCF_000156535.1	Carbohydrate Chain Elongators	(Tamanai-Shacoori et al., 2017)	1	1	1	1	1	1	1	0	1	0	1	0	0	0	0	0	0	0	1	0	0	1	0	0	0	0	0	0	0	0	1	0	0	0	0	1	0	0	0	0	0	1	0	0	0	0
Roseburia hominis A2-183	GCF_000225345.1	Carbohydrate Chain Elongators	(Tamanai-Shacoori et al., 2017)	1	1	1	1	1	1	1	0	1	0	1	0	0	1	1	1	1	1	1	0	0	1	0	0	0	0	0	0	1	1	1	0	0	0	0	1	0	0	0	0	0	1	0	0	0	0
Pseudobutyrivibrio ruminis HUN009	GCF_000703005.1	Carbohydrate Chain Elongators	(Schoelmerich et al., 2020)	1	1	1	1	1	1	1	0	0	0	1	0	0	1	1	1	1	1	1	0	0	1	0	0	0	0	0	1	1	1	1	0	0	0	0	1	0	0	0	0	0	1	0	0	0	0
Roseburia faecis	GCF_001405615.1	Carbohydrate Chain Elongators	(Tamanai-Shacoori et al., 2017)	1	1	1	1	1	1	1	0	1	0	1	0	0	1	1	1	1	1	1	0	0	0	0	0	0	0	0	0	1	1	1	0	0	0	0	1	0	0	0	0	0	1	0	0	0	0
Acetobacter pasteurianus	GCF_009914215.1	Uninvolved	N/A	1	1	1	1	1	0	0	0	0	0	0	1	1	0	0	0	0	0	1	1	1	0	1	0	1	1	0	1	1	1	0	1	0	0	1	1	1	1	0	1	1	0	0	0	1	0
Acetobacter senegalensis	GCF_001499615.1	Uninvolved	N/A	1	1	1	1	1	0	0	0	0	0	0	1	1	0	0	0	0	0	1	1	1	0	1	0	1	1	0	1	1	1	0	1	0	0	1	1	1	1	0	0	1	1	0	0	1	0
Allobaculum mucolyticum	GCF_022701195.1	Uninvolved	N/A	1	1	1	1	1	1	0	0	0	0	0	0	0	1	1	1	1	1	1	0	0	0	0	0	1	1	0	0	1	1	1	0	0	0	0	0	1	0	0	0	1	1	0	0	0	0
Amedibacterium intestinale	GCF_010537335.1	Uninvolved	N/A	1	1	1	1	1	1	0	1	0	0	0	0	0	1	1	1	1	1	0	1	1	0	0	0	0	0	1	1	0	0	1	0	0	0	0	1	0	0	0	0	0	1	0	0	0	0
Dialister hominis	GCF_007164725.1	Uninvolved	N/A	1	1	1	1	1	1	0	0	0	0	1	0	0	0	0	0	0	0	1	0	0	0	0	0	1	1	0	0	1	1	0	0	0	0	0	1	1	1	0	0	1	1	0	0	0	0
Dialister massiliensis	GCF_900343095.1	Uninvolved	N/A	1	1	1	1	1	1	0	0	0	0	1	0	0	0	0	0	0	0	1	0	0	0	0	0	1	1	0	0	1	1	0	0	0	0	0	1	1	1	0	0	1	1	0	0	0	0
Erysipelatoclostridium ramosum	GCF_016728785.1	Uninvolved	N/A	0	0	0	0	0	0	1	1	1	0	0	0	0	0	0	0	0	0	1	0	0	0	0	0	1	1	0	1	1	1	1	0	0	0	0	1	0	0	1	0	0	1	0	0	0	0
Erysipelothrix rhusiopathiae	GCF_900637845.1	Uninvolved	N/A	0	0	0	0	0	0	0	1	0	0	0	0	0	0	0	0	0	0	1	1	1	0	0	0	0	0	1	1	1	1	0	0	0	0	0	1	1	0	1	0	0	0	0	0	0	0
Faecalibacillus intestinalis	GCF_015097455.1	Uninvolved	N/A	0	0	0	0	0	0	1	1	0	0	0	0	0	1	1	1	1	1	1	0	0	0	0	0	1	1	0	0	1	1	0	0	0	0	0	1	0	0	1	0	0	1	0	0	0	0
Intestinibaculum porci	GCF_003925875.1	Uninvolved	N/A	0	0	0	0	0	0	0	1	1	0	0	0	0	1	1	1	1	1	1	0	0	0	0	0	1	1	0	1	1	1	1	0	0	0	0	1	1	1	1	0	1	1	0	0	0	0
Longicatena caecimuris	GCF_018406465.1	Uninvolved	N/A	1	1	1	1	1	1	0	1	0	0	0	0	0	1	1	1	1	1	1	1	1	0	0	0	1	1	1	0	1	1	1	0	0	0	0	1	1	1	0	0	1	1	0	0	0	0
Prevotella bryantii	GCF_022024215.1	Uninvolved	N/A	0	0	0	0	0	0	0	0	0	0	0	1	0	0	0	0	0	0	1	0	0	0	0	1	0	0	0	0	1	1	0	0	0	0	0	1	0	0	0	0	0	1	0	0	0	0
Prevotella buccalis	GCF_020735565.1	Uninvolved	N/A	0	0	0	0	0	1	0	0	0	0	0	1	0	0	0	0	0	0	1	0	0	0	0	1	0	0	0	0	1	1	0	0	0	0	0	1	0	0	0	0	0	1	1	0	0	0
Prevotella copri DSM 18205	GCF_020735445.1	Uninvolved	N/A	0	0	0	0	0	0	0	0	0	0	0	1	0	0	0	0	0	0	1	0	0	0	0	1	0	0	0	0	1	1	0	0	0	0	0	1	0	0	0	0	0	1	0	0	0	0
Prevotella dentalis DSM 3688	GCF_000242335.1	Uninvolved	N/A	0	0	0	0	0	0	0	0	0	0	0	1	0	0	0	0	0	0	1	0	0	0	0	1	0	0	0	0	1	1	0	0	0	0	0	1	0	0	0	0	0	1	1	0	0	0
Prevotella histicola	GCF_018128125.1	Uninvolved	N/A	0	0	0	0	0	0	0	0	0	0	0	0	0	0	0	0	0	0	1	0	0	0	0	1	0	0	0	0	1	1	0	0	0	0	0	1	0	0	0	0	0	1	1	0	0	0
Prevotella intermedia ATCC 25611	GCF_001953955.1	Uninvolved	N/A	0	0	0	0	0	0	0	0	0	0	0	0	0	0	0	0	0	0	1	0	0	0	0	1	0	0	0	0	1	1	0	0	0	0	0	1	0	0	0	0	0	1	1	0	0	0
Prevotella melaninogenica ATCC 25845	GCF_000144405.1	Uninvolved	N/A	0	0	0	0	0	0	0	0	0	0	0	0	0	0	0	0	0	0	1	0	0	0	1	1	0	0	0	0	1	1	0	0	0	0	0	1	0	0	0	0	0	1	1	0	0	0
Prevotella nigrescens	GCF_018127825.1	Uninvolved	N/A	0	0	0	0	0	0	0	0	0	0	0	0	0	0	0	0	0	0	1	0	0	0	0	1	0	0	0	0	1	1	0	0	0	0	0	1	0	0	0	0	0	1	1	0	0	0
Prevotella ruminicola	GCF_018389405.1	Uninvolved	N/A	0	0	0	0	0	1	0	0	0	0	0	1	0	0	0	0	0	0	1	0	0	0	0	1	1	1	0	0	1	1	0	0	0	0	0	1	0	0	0	0	0	1	1	0	1	0
Selenomonas sputigena ATCC 35185	GCF_000208405.1	Uninvolved	N/A	0	0	0	0	0	1	0	0	1	0	0	0	0	0	0	0	0	0	1	0	0	1	0	0	1	1	0	1	0	0	0	0	0	0	0	1	0	0	0	0	0	1	0	1	1	0
Sphaerochaeta associata	GCF_022869165.1	Uninvolved	N/A	0	0	0	0	0	0	0	0	0	0	0	0	0	0	0	0	0	0	1	1	1	0	0	0	1	1	1	1	1	1	1	0	0	0	0	1	1	1	1	0	1	1	0	0	1	0
Sphaerochaeta coccoides DSM 17374	GCF_000208385.1	Uninvolved	N/A	0	0	0	0	0	1	0	0	1	0	0	0	0	0	0	0	0	0	1	0	0	0	0	0	0	0	0	0	0	0	0	0	0	0	0	1	1	0	1	0	1	1	0	0	1	0
Sphaerochaeta globosa str. Buddy	GCF_000190435.1	Uninvolved	N/A	0	0	0	0	0	0	0	0	0	0	0	0	0	0	0	0	0	0	1	1	1	0	0	0	1	1	1	1	1	1	1	0	0	0	0	1	1	0	1	0	0	1	0	0	1	0
Sphaerochaeta pleomorpha str. Grapes	GCF_000236685.1	Uninvolved	N/A	0	0	0	0	0	0	0	0	0	0	0	0	0	0	0	0	0	0	1	1	1	0	0	0	1	1	1	1	1	1	1	0	0	0	0	1	0	0	1	0	0	1	0	0	1	0
Tannockella kyphosi	GCF_021054785.1	Uninvolved	N/A	0	0	0	0	0	0	1	0	1	0	0	0	0	0	0	0	0	0	1	0	0	0	0	0	1	1	0	0	1	1	0	0	0	0	0	1	1	1	1	0	1	1	0	0	0	0
Veillonella dispar	GCF_900637515.1	Uninvolved	N/A	0	0	0	0	0	1	0	0	0	0	0	0	0	0	0	0	0	0	1	0	0	0	0	0	1	1	0	0	1	1	0	0	0	0	0	1	1	1	1	0	1	1	0	1	0	0
Veillonella parvula	GCF_900186885.1	Uninvolved	N/A	0	0	0	0	0	1	0	0	0	0	0	0	0	0	0	0	0	0	1	0	0	0	0	0	1	1	0	0	1	1	0	0	0	0	0	1	1	1	0	0	1	1	0	1	0	0
References
Eckel V P L, Vogel R F (2020). Genomic and physiological insights into the lifestyle of Bifidobacterium species from water kefir. Arch Microbiol, 202(7): 1627-1637
Ferrero F, Tabacco E, Borreani G (2021). Lentilactobacillus hilgardii Inoculum, Dry Matter Contents at Harvest and Length of Conservation Affect Fermentation Characteristics and Aerobic Stability of Corn Silage. Front Microbiol, 12: 675563
Flaiz M, Baur T, Brahner S, Poehlein A, Daniel R, Bengelsdorf F R (2020). Caproicibacter fermentans gen. nov., sp. nov., a new caproate-producing bacterium and emended description of the genus Caproiciproducens. Int J Syst Evol Microbiol, 70(7): 4269-4279
Jeon B S, Kim S, Sang B I (2017). Megasphaera hexanoica sp. nov., a medium-chain carboxylic acid-producing bacterium isolated from a cow rumen. Int J Syst Evol Microbiol, 67(7): 2114-2120
Kasmaei K M, Kalyani D C, Reichenbach T, Jimenez-Quero A, Vilaplana F, Divne C (2022). Crystal structure of the feruloyl esterase from Lentilactobacillus buchneri reveals a novel homodimeric state. Front Microbiol, 13: 1050160
Kim B C, Seung Jeon B, Kim S, Kim H, Um Y, Sang B I (2015). Caproiciproducens galactitolivorans gen. nov., sp. nov., a bacterium capable of producing caproic acid from galactitol, isolated from a wastewater treatment plant. Int J Syst Evol Microbiol, 65(12): 4902-4908
Kobayashi H, Nakasato T, Sakamoto M, Ohtani Y, Terada F, Sakai K, Ohkuma M, Tohno M (2017). Clostridium pabulibutyricum sp. nov., a butyric-acid-producing organism isolated from high-moisture grass silage. Int J Syst Evol Microbiol, 67(12): 4974-4978
Ksiezarek M, Grosso F, Ribeiro T G, Peixe L (2022). Genomic diversity of genus Limosilactobacillus. Microb Genom, 8(7)
Litty D, Muller V (2021). Butyrate production in the acetogen Eubacterium limosum is dependent on the carbon and energy source. Microb Biotechnol, 14(6): 2686-2692 Okada S, Suzuki Y, Kozaki M (1979). A New Heterofermentative Lactobacillus Species with Meso-Diaminopimelic Acid in Peptidoglycan, Lactobacillus vaccinostercus Kozaki and Okada Sp. Nov. The Journal of General and Applied Microbiology, …
Okada S, Suzuki Y, Kozaki M (1979). A New Heterofermentative Lactobacillus Species with Meso-Diaminopimelic Acid in Peptidoglycan, Lactobacillus vaccinostercus Kozaki and Okada Sp. Nov. The Journal of General and Applied Microbiology, 25(4): 215-221
Pokusaeva K, Fitzgerald G F, Van Sinderen D (2011). Carbohydrate metabolism in Bifidobacteria. Genes Nutr, 6(3): 285-306
Pruckler M, Lorenz C, Endo A, Kraler M, Durrschmid K, Hendriks K, Soares Da Silva F, Auterith E, Kneifel W, Michlmayr H (2015). Comparison of homo- and heterofermentative lactic acid bacteria for implementation of fermented wheat bran in bread. Food Microbiol, 49: 211-219
Schoelmerich M C, Katsyv A, Donig J, Hackmann T J, Muller V (2020). Energy conservation involving 2 respiratory circuits. Proc Natl Acad Sci U S A, 117(2): 1167-1173
Seedorf H, Fricke W F, Veith B, Bruggemann H, Liesegang H, Strittmatter A, Miethke M, Buckel W, Hinderberger J, Li F, Hagemeier C, Thauer R K, Gottschalk G (2008). The genome of Clostridium kluyveri, a strict anaerobe with unique metabolic features. Proc Natl Acad Sci U S A, 105(6): 2128-2133
Tamanai-Shacoori Z, Smida I, Bousarghin L, Loreal O, Meuric V, Fong S B, Bonnaure-Mallet M, Jolivet-Gougeon A (2017). Roseburia spp.: a marker of health? Future Microbiology, 12(2): 157-170
Tanner S A, Chassard C, Rigozzi E, Lacroix C, Stevens M J (2016). Bifidobacterium thermophilum RBL67 impacts on growth and virulence gene expression of Salmonella enterica subsp. enterica serovar Typhimurium. BMC Microbiol, 16: 46
Tao Y, Zhu X, Wang H, Wang Y, Li X, Jin H, Rui J (2017). Complete genome sequence of Ruminococcaceae bacterium CPB6: A newly isolated culture for efficient n-caproic acid production from lactate. J Biotechnol, 259: 91-94
Wallace R J, Mckain N, Mcewan N R, Miyagawa E, Chaudhary L C, King T P, Walker N D, Apajalahti J H A, Newbold C J (2003). Eubacterium pyruvativorans sp. nov., a novel non-saccharolytic anaerobe from the rumen that ferments pyruvate and amino acids, forms caproate and utilizes acetate and propionate. Int J Syst Evol Microbiol, 53(Pt 4): 965-970
Yang P, Leng L, Tan G-Y A, Dong C, Leu S-Y, Chen W-H, Lee P-H (2018). Upgrading lignocellulosic ethanol for caproate production via chain elongation fermentation. International Biodeterioration & Biodegradation, 135: 103-109
Yoshikawa S, Araoka R, Kajihara Y, Ito T, Miyamoto H, Kodama H (2018). Valerate production by Megasphaera elsdenii isolated from pig feces. J Biosci Bioeng, 125(5): 519-524
[truncated: 120 more columns]
