# Supplementary material for: Comparison of metagenomes from fermentation of various agroindustrial residues suggests a common model of community organization
Source: Front Bioeng Biotechnol. 2023 May 10;11:1197175. doi: 10.3389/fbioe.2023.1197175 (PMC10228549; doi:10.3389/fbioe.2023.1197175)
Supplement: Supplementary file 5 [file Table4.XLSX]

## Sheet: Sheet1
Table S4. 131 MAGs with at least 1% relative abundance in at least 1 experimental sample
Column Number	Column Description
1	Refence name for the MAG examined
2	Link to the NCBI page detailing information about the MAG
3	Output from GTDB-Tk (database 202) detailing the taxonomic classification for each MAG
4	Whether the MAG was assembled from short read Illumina technology (Illumina Novaseq S4) or long read PacBio technology (PacBio Sequel II)
5	The experiment from which the MAG was assembled (see Table 1 in the main text for information on each experiment)
6	Functional group clasification using the machine learning algorithm
7	MAG completeness percentage value as reported by CoverM
8	MAG contamination percentage value as reported by CoverM
9	MAG strain heterogeneity value as reported by CoverM
10	MAG size in base pairs
11	Total number of contigs for each MAG
12	N50 for the contigs in each MAG
13	GC content (percentage) for each MAG
14-93	Relative abundance calculations for each experimental sample
1	2	3	4	5	6	7	8	9	10	11	12	13	14	15	16	17	18	19	20	21	22	23	24	25	26	27	28	29	30	31	32	33	34	35	36	37	38	39	40	41	42	43	44	45	46	47	48	49	50
MAG ID	NCBI Genome Accession Number	GTDB Taxonomy	Sequencing Technology	Experiment	Machine Learning Functional Group	Completeness (%)	Contamination (%)	Strain heterogeneity	Genome size (bp)	# contigs	N50 (contigs)	GC (%)	Inoculum SampleA PacBio (%)	Inoculum SampleB PacBio (%)	Manure Hydrolysate Day06 PacBio (%)	Manure Hydrolysate Day18 Illumina (%)	Manure Hydrolysate Day30 Illumina (%)	Manure Hydrolysate Day42 Illumina (%)	Milk Permeate 1 Day000 Illumina (%)	Milk Permeate 1 Day012 Illumina (%)	Milk Permeate 1 Day024 PacBio (%)	Milk Permeate 1 Day036 Illumina (%)	Milk Permeate 1 Day044 PacBio (%)	Milk Permeate 1 Day049 Illumina (%)	Milk Permeate 1 Day054 Illumina (%)	Milk Permeate 1 Day060 PacBio (%)	Milk Permeate 1 Day066 Illumina (%)	Milk Permeate 1 Day072 Illumina (%)	Milk Permeate 1 Day078 Illumina (%)	Milk Permeate 1 Day084 Illumina (%)	Milk Permeate 1 Day097 Illumina (%)	Milk Permeate 1 Day108 Illumina (%)	Milk Permeate 1 Day120 Illumina (%)	Milk Permeate 1 Day126 Illumina (%)	Milk Permeate 1 Day146 Illumina (%)	Milk Permeate 1 Day168 Illumina (%)	Milk Permeate 1 Day192 Illumina (%)	Milk Permeate 1 Day216 PacBio (%)	Milk Permeate 2 Day000 Illumina (%)	Milk Permeate 2 Day015 Illumina (%)	Milk Permeate 2 Day021 Illumina (%)	Milk Permeate 2 Day028 Illumina (%)	Milk Permeate 2 Day042 PacBio (%)	Milk Permeate 2 Day056 Illumina (%)	Milk Permeate 2 Day063 Illumina (%)	Milk Permeate 2 Day077 Illumina (%)	Milk Permeate 2 Day098 PacBio (%)	Milk Permeate 2 Day105 Illumina (%)	Milk Permeate 2 Day126 Illumina (%)
UW_DM_ACET1_1	JALCOP000000000	d__Bacteria;p__Proteobacteria;c__Alphaproteobacteria;o__Acetobacterales;f__Acetobacteraceae;g__Acetobacter;s__Acetobacterfabarum	Illumina Novaseq S4	Manure Hydrolysate	Uninvolved	96.02	0.25	0	2323885	10	593251	58.95	0	0	0.0557605	2.48591	3.66202	3.38067	0	0	0	0	0	0	0	0	0	0	0	0	0.0115704	0.0331049	0.01161	0	0.0072665	0.0127481	0.00535257	0.00320814	0	0.26064	0.185655	0.0854159	0	0.0105288	0.00951238	0.0124216	0.0163791	0.177687	0.160747
UW_DM_ACUT1_1	JALCRG000000000	d__Bacteria;p__Firmicutes_A;c__Clostridia;o__Oscillospirales;f__Acutalibacteraceae;g__UBA4871;s__UBA4871sp902809935	Illumina Novaseq S4	Manure Hydrolysate	Uninvolved	97.85	0.34	0	2301499	6	429045	42.76	0	0	0	6.09799	3.25052	3.83264	0	0.0750987	0.0177619	0.0268048	0	0.0329162	0.120649	0.0683928	0.186107	0.312082	0.310856	0.176169	0.111159	0.0993086	0.0172804	0.0194912	0.155315	0.0453012	0.139623	0.0971253	0	0	0.00534941	0.0724101	0.306343	0.427033	0.39914	0.335889	0.0360499	0.0821273	0.0104147
UW_DM_ACUT3_1	JALCPO000000000	d__Bacteria;p__Firmicutes_A;c__Clostridia;o__Oscillospirales;f__Acutalibacteraceae;g__Caprobacter;s__	Illumina Novaseq S4	Manure Hydrolysate	Carbohydrate Chain Elongators	94.07	0.67	0	2110542	81	35769	58.11	0	0	0	0	0.180676	0.156547	0	0	0	0.0254421	0	0.199319	0.133606	0.0823205	2.78949	1.57498	1.95878	0.446697	0.18685	0.0116023	0.00407521	0.0188385	0.0218782	0.00641132	0.0212375	0.0687946	0	0	0	0	0	0	0	0	0	0	0
UW_DM_ACUT4_1	JALCQE000000000	d__Bacteria;p__Firmicutes_A;c__Clostridia;o__Oscillospirales;f__Acutalibacteraceae;g__Caprobacter;s__	Illumina Novaseq S4	Manure Hydrolysate	Uninvolved	80.54	0.67	0	1727431	52	38926	52.04	0	0	0	0	7.02632	7.29279	0	0	0	0	0	0	0	0	0	0	0	0	0	0	0	0	0	0	0	0	0	0	0	0	0	0	0	0	0	0	0
UW_DM_ATO1_1	JALCQQ000000000	d__Bacteria;p__Actinobacteriota;c__Coriobacteriia;o__Coriobacteriales;f__Atopobiaceae;g__Olsenella;s__Olsenellasp900555995	Illumina Novaseq S4	Manure Hydrolysate	Ferment to Intermediates	99.8	0.08	0	2182154	19	254458	65	0	0	0	1.60117	1.19581	0.024357	0	0	0	0.0836592	0	0.118644	0.140838	0	0.142909	0.119878	0.0934548	0.133707	0	0	0	0	0	0	0.0472027	0.0302131	0	0	0	0	0	0	0	0	0	0	0
UW_DM_ATO2_1	JALCPM000000000	d__Bacteria;p__Actinobacteriota;c__Coriobacteriia;o__Coriobacteriales;f__Atopobiaceae;g__Olegusella;s__Olegusellasp002407925	Illumina Novaseq S4	Manure Hydrolysate	Uninvolved	95.16	0	0	1609623	9	356376	53.87	0	0	0	11.2884	22.5502	9.18171	0	0	0	0	0	0	0	0	0	0	0	0.0741942	0.0433334	0.035416	0.0303935	0.0293982	0.014354	0.00707617	0.179201	0.449126	0	0	0	0	0	0.0109972	0.0209458	0.0643729	0.0589497	0.122397	0.0387344
UW_DM_BACIL1_1	JALCLG000000000	d__Bacteria;p__Firmicutes;c__Bacilli;o__RFN20;f__CAG-288;g__UBA7642;s__	PacBio Sequel II	Inoculum	Uninvolved	96.63	0	0	2079823	1	2079823	49.99	4.62888	2.66692	0.251316	0.0794296	0.00314771	0	0.309122	0.0421855	0.003238	0	0	0	0	0	0	0	0	0	0	0	0	0	0	0	0	0	0.423317	0.0415759	0.00491489	0	0	0.0139758	0.00918346	0	0	0	0
UW_DM_BACTE1_1	JALCKZ000000000	d__Bacteria;p__Bacteroidota;c__Bacteroidia;o__Bacteroidales;f__UBA932;g__UBA1232;s__	PacBio Sequel II	Inoculum	Uninvolved	95.86	0.48	0	2229011	1	2229011	40.66	1.7741	1.73466	0	0.0149631	0	0	2.07392	0.0230074	0.00467799	0.00552688	0	0	0	0	0	0	0	0	0	0	0	0	0	0	0	0	1.33053	0.0356386	0.00521004	0	0	0.0085118	0.00437127	0	0	0	0
UW_DM_BIF1_1	JALCQD000000000	d__Bacteria;p__Actinobacteriota;c__Actinomycetia;o__Actinomycetales;f__Bifidobacteriaceae;g__;s__	Illumina Novaseq S4	Manure Hydrolysate	Ferment to Intermediates	100	0	0	2162097	6	658550	57.32	0	0	0	0.016783	0.0905245	1.62431	0	0	0	0	0	0	0	0	0	0	0	0	0	0	0	0	0	0	0	0	0	0.0967813	0.0441029	0	0	0	0	0	0	0	0
UW_DM_BURK1_1	JAKVPB000000000	d__Bacteria;p__Proteobacteria;c__Gammaproteobacteria;o__Burkholderiales;f__Burkholderiaceae;g__Mesosutterella;s__Mesosutterellamultiformis	PacBio Sequel II	Manure Hydrolysate	Uninvolved	97.5	0	0	1922705	1	1922705	57.22	0	0	3.81892	2.84508	0.200449	0.57936	0	0.0137186	0.082469	0.0628226	0.0908745	0.187554	0.0545542	0	0	0	0	0	0.0537909	1.39434	0.0802114	0.0313862	0.280526	0.162453	0.723987	0.026018	0	0	0.127493	0.0915801	0.0535492	0.0908684	0.138298	0.148603	0.0639995	0.0560058	0.0449512
UW_DM_CLOS2_1	JALCPJ000000000	d__Bacteria;p__Firmicutes_A;c__Clostridia;o__Clostridiales;f__Clostridiaceae;g__Clostridium_B;s__Clostridium_Bluticellarii	Illumina Novaseq S4	Manure Hydrolysate	Intermediate Chain Elongators	99.14	0	0	3126290	75	62443	35.3	0	0	0	4.69754	2.01673	2.95316	0	0	0	0	0	0	0	0	0	0	0	0	0.0124586	0	0.178136	0.218178	0.119623	0.0391097	0.104156	0.0835889	0	0	0	0	0	0	0	0	0	0	0
UW_DM_DIAL1_1	JAKVPC000000000	d__Bacteria;p__Firmicutes_C;c__Negativicutes;o__Veillonellales;f__Dialisteraceae;g__Dialister;s__Dialisterhominis	PacBio Sequel II	Manure Hydrolysate	Uninvolved	94.3	0.02	0	1866726	2	1382229	47.9	0	0	1.99276	2.0088	1.60703	2.056	0	0.0534326	0.00157932	0	0	0	0	0	0	0	0	0	0	0	0	0	0	0	0	0	0	0.00291798	0.118217	0.11424	0	0.0198783	0.038385	0.0279264	0.0116366	0.0213407	0.00717654
UW_DM_LAC2_1	JALCPY000000000	d__Bacteria;p__Firmicutes;c__Bacilli;o__Lactobacillales;f__Lactobacillaceae;g__Lactobacillus;s__Lactobacillusdelbrueckii	Illumina Novaseq S4	Manure Hydrolysate	Ferment to Intermediates	86.47	0	0	1509227	53	35941	50.72	0	0	0.0516285	0.602364	0.707403	1.4977	0	0	0	0	0	0	0	0	0	0	0	0.00270356	0.0040424	0.0759601	0.0767893	0.0489251	0.228986	0.00493422	0.0234319	0.00508898	0	0.180502	0.0237575	0.0156251	0	0.0230415	0.0527167	0.102131	0.333675	0.530315	0.107709
UW_DM_LAC3_1	JALCOU000000000	d__Bacteria;p__Firmicutes;c__Bacilli;o__Lactobacillales;f__Lactobacillaceae;g__Lactobacillus;s__Lactobacillusamylovorus	Illumina Novaseq S4	Manure Hydrolysate	Ferment to Intermediates	77.52	0.08	100	1247161	53	27935	38.13	0	0	0.0650457	0.453922	0.0209505	0	0	0	0	0	0	0	0	0	0	0	0	0	0	0	0	0	0	0	0	0	0	0	0	0	0	0	0	0	0	0	0
UW_DM_LENLAC1_1	JALCQL000000000	d__Bacteria;p__Firmicutes;c__Bacilli;o__Lactobacillales;f__Lactobacillaceae;g__Lentilactobacillus;s__Lentilactobacillushilgardii	Illumina Novaseq S4	Manure Hydrolysate	Ferment to Intermediates	96.75	0.31	0	2942789	54	82345	39.99	0	0	0	0.0162963	0.21269	2.88586	0	0	0	0	0	0	0	0	0	0	0	0	0	0	0.00478986	0	0	0	0	0	0	0.179883	0.0496015	0.0108864	0	0	0	0	0	0	0
UW_DM_LIGLAC1_1	JALCPD000000000	d__Bacteria;p__Firmicutes;c__Bacilli;o__Lactobacillales;f__Lactobacillaceae;g__Ligilactobacillus;s__Ligilactobacillusacidipiscis	Illumina Novaseq S4	Manure Hydrolysate	Ferment to Intermediates	89.01	1.83	0	1562885	66	31071	39.32	0	0	0	0.00815136	0.0132969	1.74076	0	0	0	0	0	0	0	0	0	0	0	0	0	0	0	0	0	0	0	0.00243699	0	0	0	0	0	0	0	0	0	0	0
UW_DM_LIMLAC1_1	JAKVPL000000000	d__Bacteria;p__Firmicutes;c__Bacilli;o__Lactobacillales;f__Lactobacillaceae;g__Limosilactobacillus;s__	PacBio Sequel II	Manure Hydrolysate	Ferment to Intermediates	99.46	1.09	100	2335323	1	2335323	52.19	0	0	3.52791	1.10899	0.353537	0.0807938	0	0	0	0	0	0	0	0	0	0	0	0	0	0	0	0	0	0	0	0	0	0	0	0	0	0	0	0	0	0	0
UW_DM_LIMLAC2_1	JAKVPM000000000	d__Bacteria;p__Firmicutes;c__Bacilli;o__Lactobacillales;f__Lactobacillaceae;g__Limosilactobacillus;s__Limosilactobacillusoris	PacBio Sequel II	Manure Hydrolysate	Ferment to Intermediates	99.45	0	0	2044198	1	2044198	49.58	0	0	5.9223	0.28186	1.58069	6.00777	0	0	0	0	0	0	0	0	0	0	0	0	0	0	0	0	0	0	0	0	0	0	0	0	0	0	0	0	0	0	0
UW_DM_MEG1_1	JAKVPG000000000	d__Bacteria;p__Firmicutes_C;c__Negativicutes;o__Veillonellales;f__Megasphaeraceae;g__Megasphaera;s__Megasphaerasp000417505	PacBio Sequel II	Manure Hydrolysate	Intermediate Chain Elongators	100	0	0	2385522	1	2385522	53.63	0	0	49.4771	1.26357	0.0127582	0.860392	0	0.411307	0.0104296	0.431062	0.439522	0.167077	0.00701479	0	0	0	0	0	0	0	0	0	0	0	0	0	0	0.140705	12.2985	8.41851	0.74452	0.160012	0.12272	0.0502472	0.0166359	0.0243496	0
UW_DM_SCHLAC1_1	JALCOF000000000	d__Bacteria;p__Firmicutes;c__Bacilli;o__Lactobacillales;f__Lactobacillaceae;g__Schleiferilactobacillus;s__Schleiferilactobacillusperolens	Illumina Novaseq S4	Manure Hydrolysate	Ferment to Intermediates	98.3	1.05	0	2820395	76	56988	49.2	0	0	0	0.369088	0.06693	0.0137291	0	0	0	0	0	0	0	0	0	0.00340825	0.0253579	0.00386981	0	0	0	0	0	0	0	0	0	1.15802	0.521623	0.0561193	0	0.0038378	0	0	0	0	0
UW_MP_ACID1_1	JAKVOM000000000	d__Bacteria;p__Firmicutes_C;c__Negativicutes;o__Acidaminococcales;f__Acidaminococcaceae;g__Acidaminococcus;s__	PacBio Sequel II	Milk Permeate 1	Intermediate Chain Elongators	100	0.6	0	3057042	1	3057042	48.11	0	0	0	0	0	0	0	0	0.400921	10.2364	3.13148	3.34267	0.911296	0.0458955	0.00541344	0	0	0	0	0	0	0	0	0	0	0	0	0	0	0	0	0	0	0	0	0	0
UW_MP_ACID2_1	JAKVOW000000000	d__Bacteria;p__Firmicutes_C;c__Negativicutes;o__Acidaminococcales;f__Acidaminococcaceae;g__;s__	PacBio Sequel II	Milk Permeate 1	Intermediate Chain Elongators	95.76	6.59	50	2326534	18	193503	40.58	0	0	0	0	0	0	0.00525958	1.56491	1.84381	0.207803	0	0.0142283	0.00377407	0	0	0	0	0	0	0	0	0	0	0	0	0	0	0.0072989	0.0716394	0.0639449	0	0.130838	0.0920493	0.0753852	0.0219678	0.035723	0.0179241
UW_MP_ACT1_1	JALCUH000000000	d__Bacteria;p__Actinobacteriota;c__Actinomycetia;o__Actinomycetales;f__Actinomycetaceae;g__Ancrocorticia;s__	Illumina NovaSeq S4	Milk Permeate 1	Uninvolved	99.58	0.84	100	2228449	16	216637	58.1	0	0	0	4.64851	4.88108	2.45999	0	0.028627	0.0108014	0.025948	0	0.144169	0.214283	0.112096	0.655928	5.83282	6.83206	4.25161	0.500829	0.130797	0.0049932	0	0	0	0	0	0	0	0	0	0	0	0	0	0	0	0
UW_MP_ACT2_1	JALCMY000000000	d__Bacteria;p__Actinobacteriota;c__Actinomycetia;o__Actinomycetales;f__Actinomycetaceae;g__Pauljensenia;s__	Illumina NovaSeq S4	Milk Permeate 1	Uninvolved	96.68	4.1	15.38	2988095	40	118735	70.47	0	0	0	0.171162	1.6567	5.05783	0	0	0	0	0	0	0	0	0	0	0.128319	4.2536	29.598	29.5868	6.60935	7.88018	1.71657	3.99954	2.58105	0.348506	0	0	0	0	0	0	0	0.00609676	0.02322	0.0427916	0.0726295
UW_MP_ACUT1_1	JAKVOA000000000	d__Bacteria;p__Firmicutes_A;c__Clostridia;o__Oscillospirales;f__Acutalibacteraceae;g__UBA4871;s__	PacBio Sequel II	Milk Permeate 2	Carbohydrate Chain Elongators	98.66	0	0	2467380	2	1822660	50.56	0	0	0	0	0	0	0	0	0	0	0	0	0.0405197	0.179052	0.603916	0.650669	0.626895	0.513213	0.0775366	0.0191856	0.00552062	0	0.0199488	0.00454504	0	0.0361921	0	0	0.00335839	0.543319	2.38919	4.81588	5.96993	5.81859	5.14538	3.80842	1.27905
UW_MP_ANA1_1	JAKVOJ000000000	d__Bacteria;p__Firmicutes_A;c__Clostridia;o__Peptostreptococcales;f__Anaerovoracaceae;g__Eubacterium_T;s__	PacBio Sequel II	Milk Permeate 1	Intermediate Chain Elongators	100	0	0	2563185	1	2563185	49.81	0	0	0	0	0	0	0	0	0	0	0	1.89101	5.49199	4.21282	1.27209	0.675137	0.39192	1.08093	0.0537096	0.0223839	0.00708443	0	0	0	0	0.0289392	0	0	0	0	0	0	0	0	0	0	0
UW_MP_ATO2_1	JAKVOB000000000	d__Bacteria;p__Actinobacteriota;c__Coriobacteriia;o__Coriobacteriales;f__Atopobiaceae;g__;s__	PacBio Sequel II	Milk Permeate 2	Uninvolved	97.58	0	0	2276002	1	2276002	65.2	0	0	0	0	0	0	0	0	0	0	0	0	0	0	0	0	0	0	0	0	0	0	0	0	0	0	0	0.00997598	0.109142	6.98166	8.65409	2.19854	1.32491	2.40014	0.200989	0.400312	0.0329523
UW_MP_ATO3_1	JALCMG000000000	d__Bacteria;p__Actinobacteriota;c__Coriobacteriia;o__Coriobacteriales;f__Atopobiaceae;g__Olsenella_B;s__	Illumina NovaSeq S4	Milk Permeate 1	Ferment to Intermediates	97.98	0	0	2454373	28	143060	61.76	0	0	0	0	0	0	0	0.158527	0.0950437	1.50057	25.3508	35.1826	52.9295	61.4704	58.2957	54.8481	37.9211	50.2642	22.476	22.1553	21.239	17.2638	0.617938	0.129739	20.3703	26.3731	0	0	0	0	0	0	0	0	0	0	0
UW_MP_ATO4_1	JAKVON000000000	d__Bacteria;p__Actinobacteriota;c__Coriobacteriia;o__Coriobacteriales;f__Atopobiaceae;g__;s__	PacBio Sequel II	Milk Permeate 1	Uninvolved	93.71	4.95	87.5	2610941	33	136653	66.33	0	0	0	0	0	0	0	0.114747	0.212498	4.60488	0.669931	0.550306	0.215271	0	0.0564342	0	0	0	0	0	0	0	0	0	0	0	0	0	0.0071866	0.0435641	0	0	0	0	0	0	0
UW_MP_ATO5_1	JAKVOX000000000	d__Bacteria;p__Actinobacteriota;c__Coriobacteriia;o__Coriobacteriales;f__Atopobiaceae;g__UBA7748;s__UBA7748sp900314535	PacBio Sequel II	Milk Permeate 1	Ferment to Intermediates	91.13	0.81	0	2448482	35	106535	60.47	0	0	0	0	0	0	0	6.24935	1.05656	0.193882	0.151836	0.248257	0.188002	0	0.172339	0	0	0	0	0	0	0	0	0	0	0	0	0.00473968	0.00662951	0	0	0	0	0	0	0	0
UW_MP_ATO6_1	JALCSG000000000	d__Bacteria;p__Actinobacteriota;c__Coriobacteriia;o__Coriobacteriales;f__Atopobiaceae;g__Olsenella_B;s__Olsenella_Bsp900119625	Illumina NovaSeq S4	Milk Permeate 1	Uninvolved	84.95	0	0	1818212	17	502362	62.65	0	0	0	0	0	0	0	0.680661	0.495319	13.9042	9.16431	2.4001	1.45869	0.202614	1.20914	1.19568	0.864242	1.18394	0.614576	0.314787	0.307488	0.247379	0	0	0.336391	0.248224	0	0	0	0	0	0	0	0	0	0	0
UW_MP_BACIL1_1	JAKVOY000000000	d__Bacteria;p__Firmicutes;c__Bacilli;o__RFN20;f__CAG-826;g__UBA4951;s__UBA4951sp002397465	PacBio Sequel II	Milk Permeate 1	Uninvolved	97.75	1.12	0	1627576	1	1627576	48.36	0	0	0	0	0	0	0	0.560453	2.85196	0.134987	0.020594	0.0278111	0.0081149	0	0	0	0	0	0	0	0	0	0	0	0	0	0	0	0	0.00367533	0.165491	0.263305	0.40998	0.571468	0.0887687	0.150417	0.0480906
UW_MP_BACIL2_1	JAKVOO000000000	d__Bacteria;p__Firmicutes;c__Bacilli;o__RFN20;f__CAG-826;g__UBA7706;s__	PacBio Sequel II	Milk Permeate 1	Uninvolved	98.31	0	0	1497345	2	1481977	37.91	0	0	0	0	0	0	0	0.0352322	0.339561	1.30962	1.28237	1.09809	0.582387	0	0.00196982	0	0	0	0.0103422	0.0186912	0.0193106	0.00569423	0.0232085	0.00892095	0.0219704	0.00628216	0	0	0.0636878	0.243181	0.41768	0.323571	0.380021	0.212218	0.0290186	0.0460285	0.0303293
UW_MP_BACIL6_1	JALCSW000000000	d__Bacteria;p__Firmicutes;c__Bacilli;o__RFN20;f__CAG-826;g__UBA4951;s__	Illumina Novaseq S4	Milk Permeate 1	Uninvolved	79.78	0	0	1289946	4	504483	54.5	0	0	0	0	0	0	0	0	0	2.39721	0.600183	0.426757	0.123889	0	0	0	0	0	0	0	0	0	0	0	0	0	0	0	0	0	0	0	0.00717363	0.0513624	0.0173828	0.0256616	0.0433655
UW_MP_BACIL7_1	JAKVOC000000000	d__Bacteria;p__Firmicutes;c__Bacilli;o__RFN20;f__CAG-288;g__UBA7642;s__	PacBio Sequel II	Milk Permeate 2	Uninvolved	81.09	4.49	100	1110388	17	80078	49.28	0	0	0	0	0	0	0	0	0	0	0	0	0	0	0	0	0	0	0	0	0	0	0	0	0	0	0	0	0.00536118	0.0574523	1.25135	1.49037	1.20501	0.454685	0.0199541	0.029767	0
UW_MP_BACIL8_1	JALCRU000000000	d__Bacteria;p__Firmicutes;c__Bacilli;o__RF39;f__UBA660;g__CAG-451;s__CAG-451sp000438295	Illumina NovaSeq S4	Milk Permeate 1	Ferment to Intermediates	80.34	1.69	0	1072974	36	43768	27.87	0	0	0	0	0	0	0	4.33962	0.0349096	0	0	0	0	0	0	0	0	0	0	0	0	0	0	0	0	0	0	0	0	0	0	0	0	0	0	0	0
UW_MP_BACTE1_1	JAKVOP000000000	d__Bacteria;p__Bacteroidota;c__Bacteroidia;o__Bacteroidales;f__UBA932;g__RC9;s__RC9sp900316045	PacBio Sequel II	Milk Permeate 1	Intermediate Chain Elongators	96.9	1.19	0	3242367	4	880316	49.02	0	0	0	0	0	0	0	0.111851	1.11781	1.99681	3.63595	5.67919	1.02518	0	0	0	0	0	0	0	0	0	0	0	0	0	0	0	0	0	0	0	0	0	0	0	0
UW_MP_BACTE2_1	JALCMW000000000	d__Bacteria;p__Bacteroidota;c__Bacteroidia;o__Bacteroidales;f__UBA932;g__RC9;s__	Illumina NovaSeq S4	Milk Permeate 1	Uninvolved	95.24	1.19	0	2426382	16	338010	43.72	0	0	0	0	0	0	0	0	0	0	0.0385524	0.0603263	0.0116847	0	0	0	0	1.299	0.410182	0.181392	4.94824	1.21	0.00380712	0	1.88214	2.70977	0	0	0	0	0	0	0	0	0	0	0
UW_MP_BACTE5_1	JALCSF000000000	d__Bacteria;p__Bacteroidota;c__Bacteroidia;o__Bacteroidales;f__UBA932;g__RC9;s__RC9sp900316045	Illumina NovaSeq S4	Milk Permeate 1	Intermediate Chain Elongators	91.43	0.95	0	2925778	27	192017	48.28	0	0	0	0	0	0	0	0.107576	3.38217	5.78892	4.4121	3.62952	0.586722	0	0.00358517	0	0	0.00598473	0	0	0	0	0	0	0	0	0	0	0	0	0	0	0	0	0	0	0
UW_MP_BACTE7_1	JAKVOZ000000000	d__Bacteria;p__Bacteroidota;c__Bacteroidia;o__Bacteroidales;f__P3;g__;s__	PacBio Sequel II	Milk Permeate 1	Uninvolved	91.84	0	0	1881082	23	150616	29.65	0	0	0	0	0	0	0.0481821	0.123952	1.18609	0.0305264	0	0.00370082	0	0	0	0	0	0	0	0	0	0	0	0	0	0	0.0176777	0	0	0	0	0	0	0	0	0	0
UW_MP_BIF10_1	JALCLO000000000	d__Bacteria;p__Actinobacteriota;c__Actinomycetia;o__Actinomycetales;f__Bifidobacteriaceae;g__Bifidobacterium;s__Bifidobacteriumcrudilactis	PacBio Sequel II	Milk Permeate 2	Ferment to Intermediates	92.41	1.21	0	2062421	1	2062421	57.67	0	0	0.145395	0.161019	0	0	0	0	0	0	0	0.013719	0.0182082	0	0.0231333	0.245831	0.0758584	0.016206	0.0250613	0.136158	0.108909	0.0480823	0.0404724	0.119492	0	0	0	0.396937	0.293217	0.10632	0	0.0155497	0.0291153	0.064494	0.138495	0.330874	0.226543
UW_MP_BIF11_1	JALCMO000000000	d__Bacteria;p__Actinobacteriota;c__Actinomycetia;o__Actinomycetales;f__Bifidobacteriaceae;g__Bifidobacterium;s__Bifidobacteriumtibiigranuli	Illumina NovaSeq S4	Milk Permeate 1	Ferment to Intermediates	94.88	2.88	0	2705936	17	307610	60.56	0	0	0	0.0570997	0	0	0	0	0.00234437	0	0	0	0	0	0	0.00587399	0.156873	0.145512	0.550789	5.46168	11.7309	7.83322	2.59567	15.3436	1.36294	0.166446	0	4.91644	2.14424	1.62373	0.403719	0.894132	0.683691	0.790219	1.8615	2.65019	3.48081
UW_MP_BIF12_1	JALCCV000000000	d__Bacteria;p__Actinobacteriota;c__Actinomycetia;o__Actinomycetales;f__Bifidobacteriaceae;g__Bifidobacterium;s__	Illumina NovaSeq S4	Milk Permeate 2	Ferment to Intermediates	94.72	2.27	27.27	2149926	53	56899	60.7	0	0	0	0	0	0	0	0	0	0	0	0	0	0	0	0	0	0	0	0	0	0	0	0	0	0	0	0.176127	0.0760008	0.064195	0.0781812	0.475218	0.614014	1.22296	1.72195	1.69909	0.60402
UW_MP_BIF14_1	JALCDA000000000	d__Bacteria;p__Actinobacteriota;c__Actinomycetia;o__Actinomycetales;f__Bifidobacteriaceae;g__Bifidobacterium;s__Bifidobacteriumsubtile	Illumina Novaseq S4	Milk Permeate 2	Ferment to Intermediates	89.48	3.03	20	2186116	50	60130	61.15	0	0	0	0.408748	0.0111357	0	0	0	0.00112932	0	0	0	0	0	0	0	0.0198786	0.0165778	0.0251466	0.0552189	0.440956	0.118598	1.93343	6.21838	4.39322	1.32292	0	18.293	11.7622	6.82604	1.299	1.07339	0.74225	1.21941	1.25914	1.76146	4.55109
UW_MP_BIF15_1	JALCLN000000000	d__Bacteria;p__Actinobacteriota;c__Actinomycetia;o__Actinomycetales;f__Bifidobacteriaceae;g__Bifidobacterium;s__Bifidobacteriumcrudilactis	PacBio Sequel II	Milk Permeate 2	Ferment to Intermediates	84.03	0.98	0	1751391	5	479481	57.64	0	0	0	0	0	0	0	0.00474739	0.00157866	0	0	0.019098	0.0265985	0	0.0244826	0.0268576	0.0275671	0.012761	0.0264022	0.209497	0.153987	0.0823048	0.0746256	0.19187	0.0404982	0.00848983	0	0.181403	0.146625	0.0421511	0	0.00790165	0.0129606	0.0202003	0.0395772	0.0925155	0.0697301
UW_MP_BIF16_1	JALCLS000000000	d__Bacteria;p__Actinobacteriota;c__Actinomycetia;o__Actinomycetales;f__Bifidobacteriaceae;g__Bifidobacterium;s__Bifidobacteriumcrudilactis	Illumina NovaSeq S4	Milk Permeate 1	Ferment to Intermediates	90.81	2.23	11.11	1956745	84	26613	57.94	0	0	0	0.0140909	0	0	0	0.00359264	0	0	0	0.00791811	0.0110164	0	0.0103811	0.0129865	0.01544	0.00834416	0.349014	1.15365	1.26803	0.310324	0.0668292	0.0763088	0.0165026	0.00390095	0	1.17292	0.93184	0.243202	0	0.016275	0.0371502	0.0875715	0.254734	0.609361	0.821759
UW_MP_BIF18_1	JALCUC000000000	d__Bacteria;p__Actinobacteriota;c__Actinomycetia;o__Actinomycetales;f__Bifidobacteriaceae;g__Bifidobacterium;s__Bifidobacteriumthermophilum	Illumina NovaSeq S4	Milk Permeate 1	Ferment to Intermediates	87.44	0.95	75	1802032	63	37474	60.48	0	0	0	0	0	0	0	0.0118546	0	0.00795466	0	0.0137519	0.0085326	0	0.0578994	3.6745	11.4399	3.43975	0.161211	0.0459687	0.0255847	0	0	0	0	0.0221276	0	0.124746	0.0511797	0	0	0	0	0	0	0	0
UW_MP_BIF19_1	JALCCT000000000	d__Bacteria;p__Actinobacteriota;c__Actinomycetia;o__Actinomycetales;f__Bifidobacteriaceae;g__Bifidobacterium;s__	Illumina NovaSeq S4	Milk Permeate 2	Ferment to Intermediates	81.29	1.21	0	1760819	22	139106	58.77	0	0	0	0	0	0	0	0	0	0	0	0	0	0	0	0	0	0	0	0	0	0	0	0	0	0	0	0.236907	0.15808	0.0976452	0	0.0862441	0.0834171	0.116815	0.0479689	0.133161	1.11814
UW_MP_BIF2_1	JAKVOD000000000	d__Bacteria;p__Actinobacteriota;c__Actinomycetia;o__Actinomycetales;f__Bifidobacteriaceae;g__Bifidobacterium;s__Bifidobacteriumtibiigranuli	PacBio Sequel II	Milk Permeate 2	Ferment to Intermediates	99.12	4.36	21.05	3099983	3	3076155	60.62	0	0	0.123701	0.305694	0.0114423	0	0	0.00842472	0.00525244	0.00444599	0	0.0155268	0.0165771	0	0.0121457	0.0387902	0.258256	0.166427	0.289363	1.71231	3.96662	4.76163	17.4471	13.15	3.83166	0.624555	0	3.22898	1.74637	4.90372	18.0238	29.7666	21.7404	21.2475	14.359	16.5454	28.1524
UW_MP_BIF3_1	JALCLM000000000	d__Bacteria;p__Actinobacteriota;c__Actinomycetia;o__Actinomycetales;f__Bifidobacteriaceae;g__Bifidobacterium;s__	PacBio Sequel II	Milk Permeate 2	Ferment to Intermediates	98.86	0.91	0	2342264	1	2342264	48.81	0	0	0.0152918	0.00558272	0	0	0	0	0	0	0	0	0	0	0	0	0	0	0	0	0	0	0	0	0	0	0	0.239824	0.233094	0.131804	0	0.0170473	0.0397943	0.131636	2.37338	3.4229	1.61067
UW_MP_BIF4_1	JALCOB000000000	d__Bacteria;p__Actinobacteriota;c__Actinomycetia;o__Actinomycetales;f__Bifidobacteriaceae;g__Bifidobacterium;s__Bifidobacteriumcrudilactis	Illumina NovaSeq S4	Milk Permeate 1	Ferment to Intermediates	98.32	1.82	0	2253080	3	1382415	57.75	0	0	0	0	0	0	0	0.0494598	0.0317611	0.0112818	0.0264061	0.278722	0.346632	0.0585126	0.117379	0.16156	0.370999	0.112955	0.0656285	0.820218	1.48964	1.17603	0.920745	4.79207	0.971874	0.411502	0	0.280241	0.257098	0.0813662	0.0537147	0.0244623	0.0370235	0.0504693	0.0703334	0.1573	0.114214
UW_MP_BIF5_1	JALCTS000000000	d__Bacteria;p__Actinobacteriota;c__Actinomycetia;o__Actinomycetales;f__Bifidobacteriaceae;g__Bifidobacterium;s__Bifidobacteriumcrudilactis	Illumina NovaSeq S4	Milk Permeate 1	Ferment to Intermediates	99.23	1.93	14.29	2313489	25	143116	57.52	0	0	0	0.00963355	0	0	0	0.0351679	0.0830812	0.0837121	0.104571	0.341764	0.530623	0.0676483	0.590935	1.01448	0.348375	0.0873147	0.0688227	0.574283	0.246495	0.18819	0.116466	0.452099	0.0675566	0.0189431	0	0.337261	0.238207	0.0809235	0	0.0119387	0.0217527	0.0452191	0.0995937	0.252541	0.152887
UW_MP_BIF7_1	JALCCR000000000	d__Bacteria;p__Actinobacteriota;c__Actinomycetia;o__Actinomycetales;f__Bifidobacteriaceae;g__Bifidobacterium;s__Bifidobacteriumcrudilactis	Illumina NovaSeq S4	Milk Permeate 2	Ferment to Intermediates	99.17	1.67	0	2319894	16	227897	57.69	0	0	0	0.0130919	0	0	0	0.00369219	0	0	0	0.00979122	0.0131805	0	0.00833986	0.0149561	0.0174034	0.00875714	0.103788	0.324621	0.347734	0.100336	0.0621522	0.109734	0.0223509	0.00489897	0	1.21262	0.93732	0.255483	0	0.0239935	0.0573271	0.147418	1.28715	1.41417	4.0305
UW_MP_BIF8_1	JALCNP000000000	d__Bacteria;p__Actinobacteriota;c__Actinomycetia;o__Actinomycetales;f__Bifidobacteriaceae;g__Bifidobacterium;s__	Illumina NovaSeq S4	Milk Permeate 1	Ferment to Intermediates	98.57	2.2	22.22	2366627	33	99065	61.82	0	0	0	0	0	0	0	0	0	0	0	0	0	0	0.00324445	0.00671905	0.0205289	0.0273485	0.0215961	0.0257698	0.059355	0.0158635	0.184578	0.664974	3.77458	0.516203	0	0.1137	0.0663479	0.038505	0	0.00649001	0.00576245	0	0.0069692	0.0238217	0
UW_MP_BIF9_1	JALCUM000000000	d__Bacteria;p__Actinobacteriota;c__Actinomycetia;o__Actinomycetales;f__Bifidobacteriaceae;g__Bifidobacterium;s__Bifidobacteriumtibiigranuli	Illumina NovaSeq S4	Milk Permeate 1	Ferment to Intermediates	94.82	2.58	7.14	2668648	10	711551	60.56	0	0	0.0292977	0.0909452	0	0	0	0	0	0	0	0	0	0	0	0.00440444	1.04315	0.950537	1.67424	1.33214	1.63686	1.36135	3.78412	6.2014	0.840039	0.134925	0	2.16248	1.22316	0.905135	0.693683	1.41505	1.21545	1.53319	3.07526	3.9327	3.95274
UW_MP_BUL1_1	JAKVKC000000000	d__Bacteria;p__Firmicutes;c__Bacilli;o__Erysipelotrichales;f__Erysipelotrichaceae;g__Bulleidia;s__	Illumina NovaSeq S4	Milk Permeate 2	Uninvolved	96.05	0.79	0	2075473	40	73713	45.23	0	0	0	0	0	0	0	0	0	0	0	0	0	0	0	0	0	0	0	0	0	0	0	0	0	0	0	0.00860429	1.93271	3.02014	8.77753	6.76029	6.70471	5.29808	3.75719	2.53469	0.817564
UW_MP_BUL2_1	JALCTL000000000	d__Bacteria;p__Firmicutes;c__Bacilli;o__Erysipelotrichales;f__Erysipelotrichaceae;g__Bulleidia;s__Bulleidiamassiliensis_B	Illumina NovaSeq S4	Milk Permeate 1	Ferment to Intermediates	94.29	0.32	0	2417874	54	62691	50.13	0	0	0	0	0	0	0	0	0.00321628	0	0	0	0.0108966	0	2.91269	0.117539	0.0153885	0.00457704	0.0155837	0.00774091	0	0	0	0	0	0.0230114	0	0	0	0	0	0	0	0	0	0	0
UW_MP_BURK1_1	JAKVIY000000000	d__Bacteria;p__Proteobacteria;c__Gammaproteobacteria;o__Burkholderiales;f__Burkholderiaceae;g__Kerstersia;s__Kerstersiagyiorum	Illumina NovaSeq S4	Milk Permeate 2	Ferment to Intermediates	98.33	0	0	3755894	67	81143	62.56	0	0	0	0	0	0	0	0	0	0	0	0	0	0	0	0	0	0	0	0	0	0	0	0	0	0	0	0	0.00290257	0	0	0.00752178	0.0803627	0.360095	0.0595655	0.381067	0.0442554
UW_MP_BURK4_1	JAKVJP000000000	d__Bacteria;p__Proteobacteria;c__Gammaproteobacteria;o__Burkholderiales;f__Burkholderiaceae;g__Alcaligenes;s__Alcaligenesaquatilis	Illumina NovaSeq S4	Milk Permeate 2	Uninvolved	79.99	0.18	66.67	3137557	131	26750	56.11	0	0	0	0.00279858	0	0	0	0	0	0	0	0	0	0	0	0	0	0	0	0	0	0	0	0	0	0	0	0	0	0	0	0.532408	1.37529	0.978159	1.70541	0.737718	0.816985
UW_MP_CLOS1_1	JAKVOI000000000	d__Bacteria;p__Firmicutes_A;c__Clostridia;o__Clostridiales;f__Clostridiaceae;g__Clostridium_B;s__	PacBio Sequel II	Milk Permeate 1	Intermediate Chain Elongators	99.83	0	0	3567184	1	3567184	34.99	0	0	0	0	0.0378121	0	0	0	0	0	0	0	0	0	0	0	0	0.185552	13.9059	5.95006	24.7321	43.4234	45.5744	32.4461	35.1578	40.9075	0	0	0	0	0	0	0	0	0	0	0
UW_MP_CLOS2_1	JALCLL000000000	d__Bacteria;p__Firmicutes_A;c__Clostridia;o__Clostridiales;f__Clostridiaceae;g__Clostridium_B;s__Clostridium_Btyrobutyricum	PacBio Sequel II	Milk Permeate 2	Intermediate Chain Elongators	99.49	0.23	0	3062375	1	3062375	30.99	0	0	0.137997	1.38129	4.17567	6.2556	0	0	0	0	0	0	0	0	0	0	0	0	0.117048	0.0526398	0	0	0	0	0	0	0	0.511068	0.266928	0.0383896	0.0868884	0.419931	0.238414	1.69162	3.03249	4.95232	6.60831
UW_MP_ENTER1_1	JALCNN000000000	d__Bacteria;p__Proteobacteria;c__Gammaproteobacteria;o__Enterobacterales;f__Enterobacteriaceae;g__Ewingella;s__Ewingellaamericana	Illumina NovaSeq S4	Milk Permeate 1	Carbohydrate Chain Elongators	97.7	0.25	33.33	4882488	10	767160	53.86	0	0	0	0	0	0	0	0	0	0	0	0	0	0	0.230756	0.263559	0.494181	0.293187	0.949876	0	0	0	0	2.43529	0.832705	0	0	0	0	0	0	0	0	0	0	0	0
UW_MP_ENTER2_1	JALCCX000000000	d__Bacteria;p__Proteobacteria;c__Gammaproteobacteria;o__Enterobacterales;f__Enterobacteriaceae;g__Serratia;s__Serratialiquefaciens	Illumina NovaSeq S4	Milk Permeate 2	Carbohydrate Chain Elongators	98.21	0.56	0	5146665	22	478960	55.51	0	0	0	0.00567118	0	0	0.449231	0.271067	0.25386	0.161849	0.105942	0.106847	0.223945	0.113425	0.0186821	0	0	0	0	0	0	0	3.37881	0.688458	0.370836	0.302887	0	0	0.0360642	0.00550241	0	0.30711	0.248565	0.442292	1.32358	1.17262	2.77179
UW_MP_ENTER4_1	JALCMA000000000	d__Bacteria;p__Proteobacteria;c__Gammaproteobacteria;o__Enterobacterales;f__Enterobacteriaceae;g__Citrobacter;s__Citrobacterbraakii	Illumina NovaSeq S4	Milk Permeate 1	Carbohydrate Chain Elongators	98.4	0.71	0	4923812	34	217383	52.05	0	0	0.020314	0.00630267	0	0	0.0131236	0	0	0	0	0	0	0	0.0292826	0.0138864	0.00527022	0.00451349	0.319746	4.78664	0.840793	0.306088	2.64975	0.301585	0.0292736	0.0552074	0.00821763	0.0739914	0.073953	0.0917176	0	0	0	0	0.00810776	0	0
UW_MP_LAC1_1	JAKVJT000000000	d__Bacteria;p__Firmicutes;c__Bacilli;o__Lactobacillales;f__Lactobacillaceae;g__Lactobacillus;s__Lactobacillusdelbrueckii	Illumina NovaSeq S4	Milk Permeate 2	Ferment to Intermediates	96.43	0	0	1799906	62	36981	50.17	0	0	0.0526567	0.704336	0.4306	0.507499	0	0	0	0	0	0	0	0	0	0	0	0.00264651	0.00387061	0.0735153	0.0724923	0.0473145	0.217046	0.00485973	0.022301	0.00480072	0	0.29043	0.0436931	0.035792	0	0.12511	0.287385	0.544799	4.36669	2.60725	0.203031
UW_MP_LCO1_1	JAKVOQ000000000	d__Bacteria;p__Firmicutes_A;c__Clostridia;o__Lachnospirales;f__Lachnospiraceae;g__Agathobacter;s__Agathobacterrectalis	PacBio Sequel II	Milk Permeate 1	Carbohydrate Chain Elongators	99.3	0.24	0	3245688	4	1630548	41.88	0	0	0	0	0	0	0.0237635	1.72877	18.7426	3.82434	1.01433	0.209402	0.0433603	0	0	0	0	0.0181302	0	0	0	0	0	0	0	0	0.0190888	0	0	0	0	0	0	0	0	0	0
UW_MP_LCO2_1	JALCLY000000000	d__Bacteria;p__Firmicutes_A;c__Clostridia;o__Lachnospirales;f__Lachnospiraceae;g__Eubacterium_I;s__Eubacterium_Isp000270305	Illumina NovaSeq S4	Milk Permeate 1	Intermediate Chain Elongators	97.99	1.15	0	2509339	32	109722	51.11	0	0	0	0	0	0	0	0	0	0	0	0	0	0	0.0103827	0.51936	1.35489	1.34482	2.32466	0.593416	0.0288907	0.00652761	0	0	0	0	0	0	0	0	0	0	0	0	0	0	0
UW_MP_LEUC1_1	JAKVOL000000000	d__Bacteria;p__Firmicutes;c__Bacilli;o__Lactobacillales;f__Lactobacillaceae;g__Leuconostoc;s__Leuconostocmesenteroides	PacBio Sequel II	Milk Permeate 1	Ferment to Intermediates	99.74	0	0	1856045	1	1856045	37.88	0	0	0.355393	1.05017	0.0563558	0.0763607	0	0.018994	0.0171929	0.505175	0.412467	1.61099	1.79491	1.63334	0.429342	0.319883	0.338057	0.0518771	0.0194088	0.146892	0.237164	0.188826	0.0808428	0.0853867	0	0	0.00312819	0	0	0	0	0.00489067	0	0	0.00436205	0.00640771	0.00571046
UW_MP_LIQLAC1_1	JALCLK000000000	d__Bacteria;p__Firmicutes;c__Bacilli;o__Lactobacillales;f__Lactobacillaceae;g__Liquorilactobacillus;s__Liquorilactobacillusnagelii	PacBio Sequel II	Milk Permeate 2	Ferment to Intermediates	98.95	1.31	0	2446573	1	2446573	36.85	0	0	0.0409558	0.12494	0.0432726	0.316795	0	0	0	0	0	0	0	0	0	0.0145605	1.74946	0.26165	0.0379174	0.0139253	0.423369	0.164617	0.0425236	0.0541217	0.0721139	0.0177698	0	0.116201	0.404363	0.187379	0.0970944	0.474197	0.45485	0.920526	2.15175	1.39997	0.923855
UW_MP_LIQLAC2_1	JALCMK000000000	d__Bacteria;p__Firmicutes;c__Bacilli;o__Lactobacillales;f__Lactobacillaceae;g__Liquorilactobacillus;s__Liquorilactobacillusnagelii	Illumina NovaSeq S4	Milk Permeate 1	Ferment to Intermediates	95.29	0	0	2031800	32	93162	36.88	0	0	0	0.0620195	0.014031	0.0886133	0	0	0	0	0	0	0	0	0	0.0299419	3.01786	0.464617	0.0600029	0.029019	1.28115	0.493372	0.106908	0.161714	0.0626261	0.00876773	0	0.0802594	0.215397	0.0883277	0	0.242788	0.261237	0.427202	0.346017	0.485215	0.31624
UW_MP_MEG1_1	JAKVKI000000000	d__Bacteria;p__Firmicutes_C;c__Negativicutes;o__Veillonellales;f__Megasphaeraceae;g__Megasphaera;s__	Illumina NovaSeq S4	Milk Permeate 2	Intermediate Chain Elongators	92.22	0.6	0	1903439	47	57356	45.65	0	0	0	0	0	0	0	0.0253239	0.00703432	0.0106144	0	0	0	0	0	0	0	0	0	0	0	0	0	0	0	0	0	0.0155306	1.30306	13.0823	14.5394	11.5831	11.3281	3.58692	0.311937	0.504814	0.249177
UW_MP_MEG3_1	JALCDF000000000	d__Bacteria;p__Firmicutes_C;c__Negativicutes;o__Veillonellales;f__Megasphaeraceae;g__Megasphaera;s__	Illumina NovaSeq S4	Milk Permeate 2	Intermediate Chain Elongators	84.28	0.6	100	1687172	73	31132	46.87	0	0	0	0	0	0	0.00268072	0.173104	0.0919247	0	0	0	0	0	0	0	0	0	0	0	0	0	0	0	0	0	0.00371667	0.378507	2.43301	2.05528	0.462267	1.18284	0.794369	0.307197	0.0575534	0.114015	0.112899
UW_MP_MEG5_1	JALCLJ000000000	d__Bacteria;p__Firmicutes_C;c__Negativicutes;o__Veillonellales;f__Megasphaeraceae;g__Megasphaera;s__Megasphaeracerevisiae	PacBio Sequel II	Milk Permeate 2	Intermediate Chain Elongators	76.05	1.87	50	1704592	7	339652	44.48	0	0	0	0	0	0	0	0	0.0114888	0.0169043	0	0	0	0	0	0	0	0	0	0	0	0	0	0	0	0	0	0.0183898	0.189503	0.486725	0	0.386212	0.36641	0.128403	0.029535	0.0727669	0.0893837
UW_MP_OSCL3_1	JALCSB000000000	d__Bacteria;p__Firmicutes_A;c__Clostridia;o__Oscillospirales;f__Oscillospiraceae;g__Intestinimonas;s__	Illumina Novaseq S4	Milk Permeate 1	Intermediate Chain Elongators	89.09	0.34	100	2053626	28	113074	53.79	0	0	0	0	0	0	0	0	0.519516	1.42126	0.161793	0.0786171	0.0169227	0	0	0	0	0.00220318	0.00434675	0.0048471	0	0	0	0	0	0	0	0	0	0	0	0	0	0	0.00301257	0.00688944	0
UW_MP_PREV1_1	JAKVNY000000000	d__Bacteria;p__Bacteroidota;c__Bacteroidia;o__Bacteroidales;f__Bacteroidaceae;g__Prevotella;s__	PacBio Sequel II	Milk Permeate 2	Uninvolved	97.64	2.11	0	3412017	1	3412017	43.8	0	0	0	0.00409424	0	0	0	0	0	0	0	0	0	0	0	0	0	0	0	0	0	0	0	0	0	0	0	0	0.0519916	0.0738651	0	0.0817352	0.158852	0.108859	5.07092	6.1897	3.69214
UW_MP_PREV4_1	JAKVJW000000000	d__Bacteria;p__Bacteroidota;c__Bacteroidia;o__Bacteroidales;f__Bacteroidaceae;g__Prevotella;s__	Illumina NovaSeq S4	Milk Permeate 2	Uninvolved	89.67	1.01	0	2933307	73	68436	40.2	0	0	0	0	0	0	0	0	0	0	0	0	0	0	0	0	0	0	0	0	0	0	0.00991856	0	0.0119498	0.0130809	0	0.0117849	0.112025	0.134753	0.0725145	0.296655	0.568705	0.772513	1.18166	1.22018	1.10231
UW_MP_PREV6_1	JAKVNZ000000000	d__Bacteria;p__Bacteroidota;c__Bacteroidia;o__Bacteroidales;f__Bacteroidaceae;g__Prevotella;s__Prevotellasp002409785	PacBio Sequel II	Milk Permeate 2	Uninvolved	82.21	1.71	50	2420315	24	116585	44.74	0	0	0	0.00850519	0	0	0	0	0.00267242	0	0	0.172323	0.56252	0.167794	0.856013	0.608896	0.716662	0.596595	0.0915441	0.0655452	0.325756	0.269996	0.447753	0.200036	0.740789	1.30975	0	0.363584	1.8377	2.70137	2.14915	3.25332	6.47488	4.38874	2.19215	1.07338	0.139131
UW_MP_PREV7_1	JALCLI000000000	d__Bacteria;p__Bacteroidota;c__Bacteroidia;o__Bacteroidales;f__Bacteroidaceae;g__Prevotella;s__	PacBio Sequel II	Milk Permeate 2	Uninvolved	77.7	4.48	78.95	2523733	15	319951	40.52	0	0	0	0	0	0	0	0	0	0	0	0	0	0	0	0	0	0.0249856	0	0	0	0	0.0230751	0	0.0339506	0.03161	0	0.0137326	0.147654	0.203979	0.0328266	0.243704	0.463095	0.450465	0.558981	0.910349	1.55343
UW_MP_PREV8_1	JALCDD000000000	d__Bacteria;p__Bacteroidota;c__Bacteroidia;o__Bacteroidales;f__Bacteroidaceae;g__Prevotella;s__	Illumina NovaSeq S4	Milk Permeate 2	Uninvolved	80.41	2.45	25	1952046	82	30242	44.83	0	0	0	0.00342179	0	0	0	0	0	0	0	0	0	0	0	0	0	0	0	0	0	0	0	0	0	0	0	0	0	0	0	0	0	0	1.22941	2.57445	2.40129
UW_MP_SCHLAC1_1	JALCNU000000000	d__Bacteria;p__Firmicutes;c__Bacilli;o__Lactobacillales;f__Lactobacillaceae;g__Schleiferilactobacillus;s__Schleiferilactobacillusharbinensis	Illumina NovaSeq S4	Milk Permeate 1	Ferment to Intermediates	98.69	1.05	0	3131335	16	307757	53.48	0	0	0	0.223851	0.187141	1.16785	0	0	0	0	0	0	0	0	0	0	0	0	0	0	0.267413	0.625355	2.48769	0.941227	0.65532	0.0103126	0	0.0297189	0.0264212	0.0455729	0.0452294	0.162584	0.224664	0.285796	0.179436	0.154219	0.947479
UW_MP_SELEN1_1	JAKVOG000000000	d__Bacteria;p__Firmicutes_C;c__Negativicutes;o__Selenomonadales;f__Selenomonadaceae;g__Selenomonas_A;s__	PacBio Sequel II	Milk Permeate 2	Uninvolved	90.69	1.87	66.67	2941062	22	232634	51.65	0	0	0	0	0	0	0.0128533	0.0122423	0	0	0	0	0	0	0	0	0	0	0	0	0	0	0	0	0	0	0.00398178	0.0258467	0.483188	0.815443	1.82726	0.340775	0.0387619	0.0125442	0.00283047	0.0148002	0
UW_MP_SPH1_1	JAKVOU000000000	d__Bacteria;p__Spirochaetota;c__Spirochaetia;o__Sphaerochaetales;f__Sphaerochaetaceae;g__RZYO01;s__	PacBio Sequel II	Milk Permeate 1	Carbohydrate Chain Elongators	98.85	0	0	3467518	3	3408794	44.42	0	0	0	0	0	0	0	0	0.251485	2.61058	1.51018	0.356161	0.0946249	0	0	0	0	0	0.00414312	0.00838871	0	0	0	0	0	0	0	0	0	0	0	0	0	0	0	0	0
UW_MP_SPH2_1	JAKVOV000000000	d__Bacteria;p__Spirochaetota;c__Spirochaetia;o__Sphaerochaetales;f__Sphaerochaetaceae;g__RUG023;s__	PacBio Sequel II	Milk Permeate 1	Uninvolved	97.63	2.3	100	2471813	20	189101	55.93	0	0	0	0	0	0	0	2.50352	8.07393	16.1296	6.49299	7.26505	3.95819	0.688905	0.400585	0.117983	0.0607578	0.0511466	0.0486437	0.0434679	0.0171872	0.00784246	0.0358006	0.031536	0.0484732	0.0632778	0	0	0	0	0	0.0179642	0.0150169	0.0346654	0.0260731	0.0356267	0.0187371
UW_MP_SPOR1_1	JALCNT000000000	d__Bacteria;p__Firmicutes;c__Bacilli;o__Bacillales_G;f__Sporolactobacillaceae;g__Sporolactobacillus;s__Sporolactobacillussp900543345	Illumina NovaSeq S4	Milk Permeate 1	Carbohydrate Chain Elongators	96.74	1.94	33.33	3636120	39	114333	49.12	0	0	0	0.924431	1.91296	4.57708	0	0	0	0	0	0	0	0	0	0	0	0	0	0	0	0	0	0.00386232	0.49724	0.100014	0	0	0	0	0	0	0	0	0	0	0
UW_MP_STREP1_1	JALCTW000000000	d__Bacteria;p__Firmicutes;c__Bacilli;o__Lactobacillales;f__Streptococcaceae;g__Lactococcus;s__Lactococcuslactis	Illumina Novaseq S4	Milk Permeate 1	Uninvolved	98.71	0.57	66.67	2274000	67	39112	35.04	0	0	0	0	0	0	0.0135459	0.111854	0.0140968	0.0207427	0.041259	0.219147	0.10026	0	0.046992	0.227981	0.188833	0.0356019	0.0317362	0.637031	0.216915	0.0868944	0.006737	0	0	0	0.00480138	0.443337	0.897854	0.218198	0	0.119166	0.00287213	0	0.0638482	0.0554755	0.190695
UW_SG_COR2	QOUO00000000	d__Bacteria;p__Actinobacteriota;c__Coriobacteriia;o__Coriobacteriales;f__Atopobiaceae;g__Parafannyhessea;s__Parafannyhesseasp003862195	Illumina Novaseq S4	Cellulosic EtOH Thin Stillage	Ferment to Intermediates	100	1.61	100	2422853	157	34678	64.79	0	0	0	0	0	0	0	0.200283	0.667533	0.547041	0	0.408067	0.099122	0	0	0	0	0	0	0	0	0	0	0	0	0	0	0	0	0	0	0	0	0	0	0	0
UW_SG_COR3	QOUN00000000	d__Bacteria;p__Actinobacteriota;c__Coriobacteriia;o__Coriobacteriales;f__Atopobiaceae;g__UBA7748;s__UBA7748sp003862175	Illumina Novaseq S4	Cellulosic EtOH Thin Stillage	Ferment to Intermediates	98.39	7.41	14.29	3647413	558	13371	55.46	0	0	0	0	0	0	0	0.115003	0	0	0	0	0	0	0	0	0	0	0	0	0	0	0	0	0	0	0	0	0	0	0	0	0	0	0	0	0
UW_SG_EUB1	VOGB00000000	d__Bacteria;p__Firmicutes_A;c__Clostridia;o__Eubacteriales;f__Eubacteriaceae;g__Pseudoramibacter;s__Pseudoramibacterfermentans	PacBio Sequel II	Cellulosic EtOH Thin Stillage	Intermediate Chain Elongators	97.77	0.23	0	2002609	35	142846	51.21	0	0	0	0	0	0	0	0	0	0	0	0	0.018883	0	0.00228475	0	0	0	0	0	0	0	0	0	0	0	0	0	0	0	0	0	0	0	0	0	0
UW_SG_LAC1	QOUU00000000	d__Bacteria;p__Firmicutes;c__Bacilli;o__Lactobacillales;f__Lactobacillaceae;g__Paucilactobacillus;s__Paucilactobacillusvaccinostercus	Illumina Novaseq S4	Cellulosic EtOH Thin Stillage	Ferment to Intermediates	99.46	1.09	0	2633889	18	640122	43.6	0	0	0.304992	0.705868	0.649855	0.675741	0	0	0	0	0	0	0	0	0	0	0	0	0	0	0	0	0	0	0	0	0	0.380441	0.0329804	0	0	0	0	0	0	0	0
UW_SG_LAC2	QOUR00000000	d__Bacteria;p__Firmicutes;c__Bacilli;o__Lactobacillales;f__Lactobacillaceae;g__Lentilactobacillus;s__Lentilactobacillushilgardii	Illumina Novaseq S4	Cellulosic EtOH Thin Stillage	Ferment to Intermediates	99.38	1.56	0	3179174	80	122889	40.47	0	0	0	0.10982	0.0750763	0.687717	0	0	0	0	0	0	0	0	0	0.00504888	0.034035	0.007579	0	0.0145838	0.035202	0	0	0	0	0	0	0.373232	0.094314	0.0195183	0	0	0	0	0.0287413	0	0
UW_SG_LAC3	QOUQ00000000	d__Bacteria;p__Firmicutes;c__Bacilli;o__Lactobacillales;f__Lactobacillaceae;g__Loigolactobacillus;s__Loigolactobacilluscoryniformis	Illumina Novaseq S4	Cellulosic EtOH Thin Stillage	Ferment to Intermediates	99.18	1.36	0	2704063	175	29509	43.01	0	0	0.1189	1.07092	0.259818	0.264537	0	0	0	0	0	0	0	0	0	0	0	0	0	0	0	0	0	0	0	0	0	0.113357	0.0362058	0.0146128	0	0	0	0	0	0	0
UW_SG_LAC4	QOUP00000000	d__Bacteria;p__Firmicutes;c__Bacilli;o__Lactobacillales;f__Lactobacillaceae;g__Lentilactobacillus;s__Lentilactobacillusdiolivorans	Illumina Novaseq S4	Cellulosic EtOH Thin Stillage	Ferment to Intermediates	98.94	1.25	0	3335227	95	86779	40.21	0	0	0	0	0	0	0	0	0	0	0	0	0	0	0	0	0	0	0	0	0	0	0	0	0	0	0	0.312258	0.0692061	0.0145484	0	0	0	0	0	0	0
UW_SG_LCO1	VOGC00000000	d__Bacteria;p__Firmicutes_A;c__Clostridia;o__Lachnospirales;f__Lachnospiraceae;g__Weimeria;s__Weimeriabifida	PacBio Sequel II	Cellulosic EtOH Thin Stillage	Carbohydrate Chain Elongators	95.42	0	0	2106912	44	103964	45.72	0	0	0	0	0	0	0	0	0	0	0	0	0	0	0	0	0	0	0	0	0	0	0	0	0	0	0	0	0	0	0	0	0	0	0	0	0
UW_TS_ACET1_1	JAKVNI000000000	d__Bacteria;p__Proteobacteria;c__Alphaproteobacteria;o__Acetobacterales;f__Acetobacteraceae;g__Acetobacter;s__Acetobacterfabarum	PacBio Sequel II	SR-Starch-EtOH 2	Uninvolved	100	0.25	0	2895799	1	2895799	58.31	0	0	0	0.433161	0.576134	0.548779	0	0	0	0	0	0	0	0	0	0	0.00389617	0.00444986	0.0291342	0.0993818	0.0491212	0.0325329	0.0177103	0.0241967	0.0116039	0.00521195	0	0.226481	0.109017	0.0308777	0	0.00502885	0.00567881	0.0103649	0.00550386	0.0395665	0.0304873
UW_TS_ACET2_1	JAKVNJ000000000	d__Bacteria;p__Proteobacteria;c__Alphaproteobacteria;o__Acetobacterales;f__Acetobacteraceae;g__Acetobacter;s__	PacBio Sequel II	SR-Starch-EtOH 2	Uninvolved	100	1.24	0	3366842	1	3366842	54.36	0	0	0	0.0182466	0	0	0	0	0	0	0	0	0	0	0	0	0	0	0	0.0176497	0.0134574	0	0.0110485	0	0	0.0024818	0	0.0156285	0.0201272	0.0133623	0	0.0404731	0.0443738	0.151715	0.00329308	0.00437525	0
UW_TS_ACET3_1	JAKVME000000000	d__Bacteria;p__Proteobacteria;c__Alphaproteobacteria;o__Acetobacterales;f__Acetobacteraceae;g__Acetobacter;s__	PacBio Sequel II	Starch-EtOH 1	Ferment to Intermediates	99.75	0	0	3708148	3	2636081	57.64	0	0	0	0	0	0	0	0	0	0	0	0	0	0	0	0	0	0	0	0	0	0	0	0	0	0	0	0.00795255	0.0252282	0.0200131	0	0.00388709	0.00425343	0.00443465	0.00162168	0.0029769	0
UW_TS_ACET5_1	JALCGI000000000	d__Bacteria;p__Proteobacteria;c__Alphaproteobacteria;o__Acetobacterales;f__Acetobacteraceae;g__Acetobacter;s__Acetobacterperoxydans	Illumina NovaSeq S4	SR-Starch-EtOH 2	Uninvolved	100	0	0	2558675	29	117286	60.72	0	0	0	0.214639	0.0247692	0.0501555	0	0.0202026	0.00669814	0.00787112	0	0.0267281	0.0226577	0	0.0106986	0.0195195	0.0220729	0.0900743	0.251649	0.20037	0.0728167	0.0238663	0.0811835	0.0698756	0.115343	0.0169584	0	0.00918579	0.00331851	0	0	0	0	0	0	0	0
UW_TS_ACET6_1	JALCKK000000000	d__Bacteria;p__Proteobacteria;c__Alphaproteobacteria;o__Acetobacterales;f__Acetobacteraceae;g__Acetobacter;s__Acetobacterindonesiensis	Illumina NovaSeq S4	SR-Starch-EtOH 4	Ferment to Intermediates	89.05	0	0	2336729	23	133774	55.1	0	0	0	0	0	0	0	0	0	0	0	0	0	0	0	0	0	0	0	0	0	0	0	0	0	0	0	0.0174068	0.0202712	0.0252055	0	0.00661858	0.0139359	0	0	0	0
UW_TS_ATO2_1	JAKVMH000000000	d__Bacteria;p__Actinobacteriota;c__Coriobacteriia;o__Coriobacteriales;f__Atopobiaceae;g__UBA7748;s__UBA7748sp900314535	PacBio Sequel II	Starch-EtOH 1	Ferment to Intermediates	99.19	0	0	2523708	6	1263221	60.03	0	0	0	0	0	0	0	1.27584	0.141035	0.0599332	0	0.0957283	0.11355	0	0.101378	0	0	0	0	0	0	0	0	0	0	0	0	0	0	0	0	0	0	0	0	0	0
UW_TS_ATO3_1	JAKVMI000000000	d__Bacteria;p__Actinobacteriota;c__Coriobacteriia;o__Coriobacteriales;f__Atopobiaceae;g__Olsenella;s__Olsenellasp003862195	PacBio Sequel II	Starch-EtOH 1	Ferment to Intermediates	98.39	0	0	2332662	3	1018153	65.43	0	0	0	0	0	0	0	0.226278	0.717154	0.597728	0	0.465986	0.139647	0	0	0	0	0	0	0	0	0	0	0	0	0	0	0	0	0	0	0	0	0	0	0	0
UW_TS_BAC1_1	JALCJO000000000	d__Bacteria;p__Firmicutes;c__Bacilli;o__Bacillales;f__Bacillaceae_C;g__Bacillus_E;s__Bacillus_Ecoagulans_A	Illumina NovaSeq S4	SR-Starch-EtOH 4	Ferment to Intermediates	98.36	0	0	3029911	37	128955	47.02	0	0	0	0	0	0	0	0	0	0	0	0	0	0	0	0	0	0	0	0	0	0	0	0	0	0	0	0	0	0	0	0	0	0	0	0	0
UW_TS_BAC2_1	JALCJX000000000	d__Bacteria;p__Firmicutes;c__Bacilli;o__Bacillales;f__Bacillaceae_C;g__Bacillus_U;s__Bacillus_Uoleronius	Illumina NovaSeq S4	SR-Starch-EtOH 4	Carbohydrate Chain Elongators	97.76	0.32	0	4977134	78	101624	34.81	0	0	0	0	0	0	0	0	0	0	0	0	0	0	0	0	0	0	0	0	0	0	0	0	0	0	0	0	0	0	0	0	0	0	0	0	0
UW_TS_BUL1_1	JAKVNK000000000	d__Bacteria;p__Firmicutes;c__Bacilli;o__Erysipelotrichales;f__Erysipelotrichaceae;g__Bulleidia;s__Bulleidiamassiliense	PacBio Sequel II	SR-Starch-EtOH 2	Uninvolved	100	0.32	0	2681559	1	2681559	47.21	0	0	0	0	0	0	0	0	0	0	0	0	0	0	0	0	0	0	0	0	0	0	0	0	0	0	0	0	0	0	0	0	0	0	0	0	0
UW_TS_CLOS1_1	JALCJE000000000	d__Bacteria;p__Firmicutes_A;c__Clostridia;o__Clostridiales;f__Clostridiaceae;g__Clostridium;s__Clostridiumbeijerinckii	Illumina NovaSeq S4	SR-Starch-EtOH 4	Carbohydrate Chain Elongators	99.19	1.61	0	5479157	77	126500	29.62	0	0	0	0	0	0	0	0	0	0	0	0	0	0	0	0	0	0	0	0	0	0	0	0	0	0	0	0	0	0	0	0	0	0	0	0	0
UW_TS_COMLAC1_1	JAKVMK000000000	d__Bacteria;p__Firmicutes;c__Bacilli;o__Lactobacillales;f__Lactobacillaceae;g__Companilactobacillus;s__	PacBio Sequel II	Starch-EtOH 1	Ferment to Intermediates	99.48	1.05	0	2666950	1	2666950	38.26	0	0	0	0	0	0	0	0	0	0	0	0	0	0	0	0	0	0	0	0	0	0	0	0	0	0	0	0	0	0	0	0	0	0	0	0	0
UW_TS_EUB1_1	JAKVNN000000000	d__Bacteria;p__Firmicutes_A;c__Clostridia;o__Peptostreptococcales;f__Anaerovoracaceae;g__Eubacterium_T;s__	PacBio Sequel II	SR-Starch-EtOH 2	Intermediate Chain Elongators	99.29	0.71	0	2750104	1	2750104	49.29	0	0	0	0	0	0	0	0	0	0	0	0.21254	0.212951	0.0454194	0.0696032	0.0424424	0.025647	0.0301789	0	0	0	0	0	0	0	0	0	0	0	0	0	0	0	0	0	0	0
UW_TS_EUB2_1	JAKVMM000000000	d__Bacteria;p__Firmicutes_A;c__Clostridia;o__Eubacteriales;f__Eubacteriaceae;g__Pseudoramibacter;s__	PacBio Sequel II	Starch-EtOH 1	Intermediate Chain Elongators	97.89	0.94	0	1965554	1	1965554	50.02	0	0	0	0	0	0	0	0	0	0	0	0	0.00596799	0	0.00322175	0	0	0	0	0	0	0	0	0	0	0	0	0	0	0	0	0	0	0	0	0	0
UW_TS_FURLAC1_1	JAKVNO000000000	d__Bacteria;p__Firmicutes;c__Bacilli;o__Lactobacillales;f__Lactobacillaceae;g__Furfurilactobacillus;s__	PacBio Sequel II	SR-Starch-EtOH 2	Ferment to Intermediates	99.46	1.36	0	2552882	1	2552882	43.59	0	0	0	0	0	0	0	0	0	0	0	0	0	0	0	0	0	0	0	0	0	0	0	0	0	0	0	0	0	0	0	0	0	0	0	0	0
UW_TS_LAC1_1	JAKVNP000000000	d__Bacteria;p__Firmicutes;c__Bacilli;o__Lactobacillales;f__Lactobacillaceae;g__Lactobacillus;s__Lactobacilluscrispatus	PacBio Sequel II	SR-Starch-EtOH 2	Ferment to Intermediates	98.86	0	0	2310059	1	2310059	36.65	0	0	0	0	0	0	0	0	0	0	0	0	0	0	0	0	0	0	0	0	0	0	0	0	0	0	0	0	0	0	0	0	0	0	0	0	0
UW_TS_LAC2_1	JAKVNQ000000000	d__Bacteria;p__Firmicutes;c__Bacilli;o__Lactobacillales;f__Lactobacillaceae;g__Lactobacillus;s__Lactobacillusamylovorus	PacBio Sequel II	SR-Starch-EtOH 2	Ferment to Intermediates	98.12	0.06	0	2106290	4	1258014	37.9	0	0	0.0701911	0.248608	0.0206947	0	0	0	0	0	0	0	0	0	0	0	0	0	0	0	0	0	0	0	0	0	0	0	0	0	0	0	0	0	0	0	0
UW_TS_LAC3_1	JAKVNR000000000	d__Bacteria;p__Firmicutes;c__Bacilli;o__Lactobacillales;f__Lactobacillaceae;g__Lactobacillus;s__	PacBio Sequel II	SR-Starch-EtOH 2	Ferment to Intermediates	92.18	0.52	0	1555094	1	1555094	42.52	0	0	2.41164	4.89628	0.551001	0.269356	0	0	0	0	0	0	0	0	0	0	0	0	0	0	0	0	0	0	0	0	0	0	0	0	0	0	0	0	0	0	0
UW_TS_LAC5_1	JAKVLG000000000	d__Bacteria;p__Firmicutes;c__Bacilli;o__Lactobacillales;f__Lactobacillaceae;g__Lactobacillus;s__Lactobacillusamylovorus	Illumina NovaSeq S4	SR-Starch-EtOH 5	Ferment to Intermediates	88.54	0	0	1567847	47	46197	38.21	0	0	0.0984251	0.176422	0.010628	0	0	0	0	0	0	0	0	0	0	0	0	0	0	0	0	0	0	0	0	0	0	0	0	0	0	0	0	0	0	0	0
UW_TS_LAC6_1	JALCDX000000000	d__Bacteria;p__Firmicutes;c__Bacilli;o__Lactobacillales;f__Lactobacillaceae;g__Lactobacillus;s__	Illumina NovaSeq S4	Starch-EtOH 1	Ferment to Intermediates	75.86	0	0	807589	15	72248	44.2	0	0	0.0498964	0.0684916	0	0	0	0	0	0	0	0	0	0	0	0	0	0	0	0	0	0	0	0	0	0	0	0	0	0	0	0	0	0	0	0	0
UW_TS_LACCAS1_1	JAKVNB000000000	d__Bacteria;p__Firmicutes;c__Bacilli;o__Lactobacillales;f__Lactobacillaceae;g__Lacticaseibacillus;s__Lacticaseibacillusparacasei	PacBio Sequel II	SR-Starch-EtOH 2	Ferment to Intermediates	99.46	0	0	3025788	1	3025788	46.55	0	0	0.10095	0.387752	1.75912	2.36731	0	0	0.00127692	0	0	0	0	0	0	0	0.0393019	0.00901253	0.00571129	0.0225969	0.0503809	0.0194338	0.0852771	0.0772204	0.00742778	0.00347237	0	2.94326	1.74263	1.02481	0.217105	0.117795	0.0610587	0.0443633	0.0101263	0.0126982	0
UW_TS_LACCAS2_1	JALCDR000000000	d__Bacteria;p__Firmicutes;c__Bacilli;o__Lactobacillales;f__Lactobacillaceae;g__Lacticaseibacillus;s__Lacticaseibacillussonghuajiangensis	Illumina NovaSeq S4	Starch-EtOH 1	Uninvolved	87.43	1.05	0	1566898	39	56523	53.01	0	0	0	0	0	0	0	0	0	0	0	0	0	0	0	0	0	0	0	0	0	0	0	0	0	0	0	5.20768	1.60931	0.0568772	0	0	0	0	0	0	0
UW_TS_LACPLAN1_1	JAKVLM000000000	d__Bacteria;p__Firmicutes;c__Bacilli;o__Lactobacillales;f__Lactobacillaceae;g__Lactiplantibacillus;s__Lactiplantibacilluspentosus	Illumina NovaSeq S4	SR-Starch-EtOH 5	Ferment to Intermediates	91.36	1.39	0	2638338	35	133313	46.91	0	0	0	0.0749683	0.0232965	0.0212835	0	0	0	0	0	0	0	0	0	0	0	0	0	0	0	0	0	0	0	0	0	0	0	0	0	0	0	0	0	0	0
UW_TS_LCO1_1	JAKVMP000000000	d__Bacteria;p__Firmicutes_A;c__Clostridia;o__Lachnospirales;f__Lachnospiraceae;g__UBA1066;s__UBA1066sp900315305	PacBio Sequel II	Starch-EtOH 1	Uninvolved	97.93	0	0	2776109	1	2776109	54.56	0	0	0	0	0	0	0	0	0	0	0	0	0	0	0	0	0	0	0	0	0	0	0	0	0	0	0	0	0	0	0	0	0	0	0	0	0
UW_TS_LCO2_1	JAKVND000000000	d__Bacteria;p__Firmicutes_A;c__Clostridia;o__Lachnospirales;f__Lachnospiraceae;g__UBA4285;s__UBA4285sp900314255	PacBio Sequel II	SR-Starch-EtOH 2	Carbohydrate Chain Elongators	97.76	0	0	2959013	2	2295570	53.04	0	0	0	0	0	0	0	0	0	0	0	0	0	0	0	0	0	0	0	0	0	0	0	0	0	0	0	0	0	0	0	0	0	0	0	0	0
UW_TS_LCO3_1	JAKVNU000000000	d__Bacteria;p__Firmicutes_A;c__Clostridia;o__Lachnospirales;f__Lachnospiraceae;g__CAG-791;s__CAG-791sp900317475	PacBio Sequel II	SR-Starch-EtOH 2	Carbohydrate Chain Elongators	96.15	0.69	0	3331916	1	3331916	51.78	0	0	0	0	0	0	0	0.0320732	0	0	0	0	0	0	0	0	0	0	0	0	0	0	0	0	0	0	0.00950225	0	0	0	0	0	0	0	0	0	0
UW_TS_LEVLAC1_1	JAKVLN000000000	d__Bacteria;p__Firmicutes;c__Bacilli;o__Lactobacillales;f__Lactobacillaceae;g__Levilactobacillus;s__Levilactobacillussp004745505	Illumina NovaSeq S4	SR-Starch-EtOH 4	Ferment to Intermediates	99.38	0	0	2684549	9	462158	52.45	0	0	0	0	0	0	0	0	0	0	0	0	0	0	0	0	0	0	0	0	0	0	0	0	0	0	0	0	0	0	0	0	0	0	0	0	0
UW_TS_LIMLAC1_1	JALCHW000000000	d__Bacteria;p__Firmicutes;c__Bacilli;o__Lactobacillales;f__Lactobacillaceae;g__Limosilactobacillus;s__Limosilactobacillusmucosae	Illumina NovaSeq S4	SR-Starch-EtOH 3	Ferment to Intermediates	91.47	0.82	50	1846668	60	40201	47.12	0	0	1.40074	0.965965	0.166737	0.0406413	0	0	0	0	0	0	0	0	0.00393403	0.00284405	0	0	0	0	0	0	0	0	0	0	0	0	0	0	0	0	0	0	0	0	0
UW_TS_PED1_1	JAKVLZ000000000	d__Bacteria;p__Firmicutes;c__Bacilli;o__Lactobacillales;f__Lactobacillaceae;g__Pediococcus;s__Pediococcusacidilactici	PacBio Sequel II	SR-Starch-EtOH 2	Ferment to Intermediates	98.77	0	0	1931124	1	1931124	42.28	0	0	0	0	0	0	0	0	0	0	0	0	0	0	0	0	0	0	0	0	0	0	0	0	0	0	0	0	0	0	0	0	0	0	0	0	0
UW_TS_PED2_1	JAKVNG000000000	d__Bacteria;p__Firmicutes;c__Bacilli;o__Lactobacillales;f__Lactobacillaceae;g__Pediococcus;s__Pediococcuspentosaceus	PacBio Sequel II	SR-Starch-EtOH 2	Ferment to Intermediates	98.77	0	0	1661130	1	1661130	37.39	0	0	0	0	0	0	0	0	0	0	0	0	0	0	0	0	0	0	0	0	0	0	0	0	0	0	0	0	0	0	0	0	0	0	0	0	0
UW_TS_PED3_1	JALCDU000000000	d__Bacteria;p__Firmicutes;c__Bacilli;o__Lactobacillales;f__Lactobacillaceae;g__Pediococcus;s__Pediococcusacidilactici	Illumina NovaSeq S4	Starch-EtOH 1	Ferment to Intermediates	80.26	0.62	100	1482377	68	23948	42.45	0	0	0	0	0	0	0	0	0	0	0	0	0	0	0	0	0	0	0	0	0	0	0	0	0	0	0	0	0	0	0	0	0	0	0	0	0
UW_TS_PREV1_1	JAKVNH000000000	d__Bacteria;p__Bacteroidota;c__Bacteroidia;o__Bacteroidales;f__Bacteroidaceae;g__Prevotella;s__Prevotellasp002409785	PacBio Sequel II	SR-Starch-EtOH 2	Uninvolved	97.97	1.94	0	3170899	1	3170899	44.33	0	0	0	0.00822494	0	0	0	0	0.00309314	0	0	0.197035	0.647302	0.183773	0.922805	0.653089	0.773888	0.638161	0.0989904	0.0695806	0.340454	0.284561	0.476583	0.212606	0.77682	1.35209	0	0.34104	2.05571	2.99235	2.13053	3.44634	6.72868	4.48321	1.45748	1.04089	0.15201
UW_TS_PREV2_1	JALCDQ000000000	d__Bacteria;p__Bacteroidota;c__Bacteroidia;o__Bacteroidales;f__Bacteroidaceae;g__Prevotella;s__	Illumina NovaSeq S4	Starch-EtOH 1	Uninvolved	89.46	0.91	0	2562169	33	205266	43.6	1.14952	0.974913	0.0192704	0.00376083	0	0	2.61298	0.0647298	0.00530141	0	0	0	0	0	0	0	0	0	0	0	0	0	0	0	0	0	2.12377	0.176867	0.0138328	0	0	0	0.0197388	0	0.00800891	0.0211021	0
UW_Xyl_ACET1	JAJGAA000000000	p__Proteobacteria;c__Alphaproteobacteria;o__Acetobacterales;f__Acetobacteraceae;g__Acetobacter;s__Acetobactersenegalensis	Illumina Novaseq S4	Xylose	Uninvolved	99.5	0	0	3087077	36	164642	56.28	0	0	0	0.0116818	0.00347312	0.00261696	0	0	0	0	0	0	0	0	0	0	0	0	0	0	0	0	0	0	0	0	0	0.00891651	0.0371713	0.0368027	0	0.00867108	0.0134714	0.00930045	0.00169629	0	0
UW_Xyl_COR4	JAJGAC000000000	p__Actinobacteriota;c__Coriobacteriia;o__Coriobacteriales;f__Atopobiaceae;g__Olegusella;s__Olegusellasp002407925	Illumina Novaseq S4	Xylose	Uninvolved	78.65	2.82	62.5	1365530	165	11723	53.2	0	0	0	8.68076	11.5563	3.58646	0	0	0	0	0	0	0	0	0	0	0	0.0456367	0.030544	0.025823	0.0225716	0.02473	0.0123416	0.00626193	0.148499	0.17555	0	0	0	0	0	0.00671675	0.0122036	0.0435522	0.0398313	0.0934817	0.0312303
UW_Xyl_COR5	JAJGAD000000000	p__Actinobacteriota;c__Coriobacteriia;o__Coriobacteriales;f__Atopobiaceae;g__Olsenella;s__	Illumina Novaseq S4	Xylose	Ferment to Intermediates	100	6.45	10	2744864	46	106098	65.78	0	0	0	0.23941	0.389383	0	0	0.0557933	0.0834375	0.0893737	0	0.163121	0.197847	0	0	0	0	0	0	0	0	0	0	0	0.0885892	0.0352246	0	0	0	0	0	0	0	0	0	0	0
UW_Xyl_LAC5_1	JAJGAF000000000	p__Firmicutes;c__Bacilli;o__Lactobacillales;f__Lactobacillaceae;g__Limosilactobacillus;s__Limosilactobacillusmucosae	Illumina Novaseq S4	Xylose	Ferment to Intermediates	99.18	0	0	1992846	17	211056	46.74	0	0	1.20784	0.735106	0.191368	0.0509893	0	0	0	0	0	0	0	0	0.00341913	0.0031213	0	0	0	0	0	0	0	0	0	0	0	0	0	0	0	0	0	0	0	0	0
UW_Xyl_LCO2	JAJGAH000000000	d__Bacteria;p__Firmicutes_A;c__Clostridia;o__Lachnospirales;f__Lachnospiraceae;g__Eubacterium_H;s__	Illumina Novaseq S4	Xylose	Carbohydrate Chain Elongators	77.14	2.12	14.29	2530108	384	7313	48.22	0	0	0	0	0	0	0	0	0	0	0	0	0	0	0	0	0	0	0	0	0	0	0	0	0	0	0	0	0	0	0	0	0	0	0	0	0
[truncated: 43 more columns]
