# Supplementary material for: Comparison of metagenomes from fermentation of various agroindustrial residues suggests a common model of community organization
Source: Front Bioeng Biotechnol. 2023 May 10;11:1197175. doi: 10.3389/fbioe.2023.1197175 (PMC10228549; doi:10.3389/fbioe.2023.1197175)
Supplement: Supplementary file 6 [file Table1.XLSX]

## Sheet: Sheet1
Table S1. 240 MAGs collected from the inoculum and 10 experiments with different agroindustrial residues
Column Number	Column Description
1	Refence name for the MAG examined
2	Link to the NCBI page detailing information about the MAG
3	Output from GTDB-Tk (database 202) detailing the taxonomic classification for each MAG
4	Cluster ID from dRep, MAGs in the same cluster are deemed redundant by dRep
5	dRep Score value, determined by dRep, higher scores mean "better" MAG
6	Indication if the MAG is a representative genome in clusters wherein two MAGs are deemed redundant (Yes = representative genome with highest score in cluster, No = redundant genome in cluster)
7	Whether the MAG was assembled from short read Illumina technology (Illumina Novaseq S4) or long read PacBio technology (PacBio Sequel II)
8	The experiment from which the MAG was assembled (see Table 1 in the main text for information on each experiment)
9	MAG completeness value as reported by CoverM
10	MAG contamination value as reported by CoverM
11	MAG strain heterogeneity value as reported by CoverM
12	MAG size in base pairs
13	# contigs = Total number of contigs for each MAG
14	N50 (contigs) = N50 for the contigs in each MAG
15	GC = GC content (percentage) for each MAG
1	2	3	4	5	6	7	8	9	10	11	12	13	14	15
MAG ID	NCBI Genome Accession Number	GTDB Taxonomy	dRep Cluster	dRep Score	dRep Representative Genome	Sequencing Technology	Experiment	Completeness (%)	Contamination (%)	Strain heterogeneity	Genome size (bp)	# contigs	N50 (contigs)	GC (%)
UW_DM_ACET1_1	JALCOP000000000	d__Bacteria;p__Proteobacteria;c__Alphaproteobacteria;o__Acetobacterales;f__Acetobacteraceae;g__Acetobacter;s__Acetobacter fabarum	127_1	124.361	Yes	Illumina Novaseq S4	Manure Hydrolysate	96.02	0.25	0	2323885	10	593251	58.95
UW_DM_ACET2_1	JALCRI000000000	d__Bacteria;p__Proteobacteria;c__Alphaproteobacteria;o__Acetobacterales;f__Acetobacteraceae;g__Acetobacter;s__Acetobacter peroxydans	126_1	120.299	Yes	Illumina Novaseq S4	Manure Hydrolysate	97.01	0.03	0	2421750	43	72249	60.81
UW_DM_ACT1_1	JALCPR000000000	d__Bacteria;p__Actinobacteriota;c__Actinomycetia;o__Actinomycetales;f__Actinomycetaceae;g__Ancrocorticia;s__	93_1	126.235	No	Illumina Novaseq S4	Manure Hydrolysate	98.32	0	0	2284740	15	381844	58.24
UW_DM_ACUT1_1	JALCRG000000000	d__Bacteria;p__Firmicutes_A;c__Clostridia;o__Oscillospirales;f__Acutalibacteraceae;g__UBA4871;s__UBA4871 sp902809935	58_1	125.847	Yes	Illumina Novaseq S4	Manure Hydrolysate	97.85	0.34	0	2301499	6	429045	42.76
UW_DM_ACUT2_1	JALCPP000000000	d__Bacteria;p__Firmicutes_A;c__Clostridia;o__Oscillospirales;f__Acutalibacteraceae;g__Caprobacter;s__	119_0	123.977	Yes	Illumina Novaseq S4	Manure Hydrolysate	97.99	0.02	0	2550515	18	249649	48.65
UW_DM_ACUT3_1	JALCPO000000000	d__Bacteria;p__Firmicutes_A;c__Clostridia;o__Oscillospirales;f__Acutalibacteraceae;g__Caprobacter;s__	120_0	115.513	Yes	Illumina Novaseq S4	Manure Hydrolysate	94.07	0.67	0	2110542	81	35769	58.11
UW_DM_ACUT4_1	JALCQE000000000	d__Bacteria;p__Firmicutes_A;c__Clostridia;o__Oscillospirales;f__Acutalibacteraceae;g__Caprobacter;s__	121_0	102.166	Yes	Illumina Novaseq S4	Manure Hydrolysate	80.54	0.67	0	1727431	52	38926	52.04
UW_DM_ANA1_1	JALCQR000000000	d__Bacteria;p__Firmicutes_A;c__Clostridia;o__Lachnospirales;f__Anaerotignaceae;g__HGM11808;s__	140_1	122.917	Yes	Illumina Novaseq S4	Manure Hydrolysate	97.99	0.89	0	2609557	19	187209	36.68
UW_DM_ANA2_1	JALCPN000000000	d__Bacteria;p__Firmicutes_A;c__Clostridia;o__Lachnospirales;f__Anaerotignaceae;g__HGM11808;s__	140_2	98.4501	Yes	Illumina Novaseq S4	Manure Hydrolysate	77.08	0.56	50	2331620	94	29649	36.21
UW_DM_ATO1_1	JALCQQ000000000	d__Bacteria;p__Actinobacteriota;c__Coriobacteriia;o__Coriobacteriales;f__Atopobiaceae;g__Olsenella;s__Olsenella sp900555995	31_2	125.798	Yes	Illumina Novaseq S4	Manure Hydrolysate	99.8	0.08	0	2182154	19	254458	65
UW_DM_ATO2_1	JALCPM000000000	d__Bacteria;p__Actinobacteriota;c__Coriobacteriia;o__Coriobacteriales;f__Atopobiaceae;g__Olegusella;s__Olegusella sp002407925	21_2	121.66	Yes	Illumina Novaseq S4	Manure Hydrolysate	95.16	0	0	1609623	9	356376	53.87
UW_DM_BIF1_1	JALCQD000000000	d__Bacteria;p__Actinobacteriota;c__Actinomycetia;o__Actinomycetales;f__Bifidobacteriaceae;g__;s__	97_0	128.103	Yes	Illumina Novaseq S4	Manure Hydrolysate	100	0	0	2162097	6	658550	57.32
UW_DM_BIF2_1	JALCQC000000000	d__Bacteria;p__Actinobacteriota;c__Actinomycetia;o__Actinomycetales;f__Bifidobacteriaceae;g__;s__	99_0	119.007	Yes	Illumina Novaseq S4	Manure Hydrolysate	95.69	0	0	2058680	32	106512	57.09
UW_DM_BIF3_1	JALCON000000000	d__Bacteria;p__Actinobacteriota;c__Actinomycetia;o__Actinomycetales;f__Bifidobacteriaceae;g__Bifidobacterium;s__Bifidobacterium crudilactis	101_4	113.613	No	Illumina Novaseq S4	Manure Hydrolysate	91.12	0.76	0	2103864	74	37385	57.78
UW_DM_BIF4_1	JALCOX000000000	d__Bacteria;p__Actinobacteriota;c__Actinomycetia;o__Actinomycetales;f__Bifidobacteriaceae;g__;s__	98_0	110.864	Yes	Illumina Novaseq S4	Manure Hydrolysate	89.58	0	0	1703207	71	28493	58.33
UW_DM_BURK1_1	JAKVPB000000000	d__Bacteria;p__Proteobacteria;c__Gammaproteobacteria;o__Burkholderiales;f__Burkholderiaceae;g__Mesosutterella;s__Mesosutterella multiformis	1_1	128.927	Yes	PacBio Sequel II	Manure Hydrolysate	97.5	0	0	1922705	1	1922705	57.22
UW_DM_CLOS1_1	JALCQP000000000	d__Bacteria;p__Firmicutes_A;c__Clostridia;o__Clostridiales;f__Clostridiaceae;g__Clostridium_B;s__Clostridium_B tyrobutyricum	8_1	123.934	No	Illumina Novaseq S4	Manure Hydrolysate	98.11	0.23	0	2862471	38	147877	30.79
UW_DM_CLOS2_1	JALCPJ000000000	d__Bacteria;p__Firmicutes_A;c__Clostridia;o__Clostridiales;f__Clostridiaceae;g__Clostridium_B;s__Clostridium_B luticellarii	10_0	122.127	Yes	Illumina Novaseq S4	Manure Hydrolysate	99.14	0	0	3126290	75	62443	35.3
UW_DM_DIAL1_1	JAKVPC000000000	d__Bacteria;p__Firmicutes_C;c__Negativicutes;o__Veillonellales;f__Dialisteraceae;g__Dialister;s__Dialister hominis	144_0	123.913	Yes	PacBio Sequel II	Manure Hydrolysate	94.3	0.02	0	1866726	2	1382229	47.9
UW_DM_ENTER1_1	JALCOL000000000	d__Bacteria;p__Firmicutes;c__Bacilli;o__Lactobacillales;f__Enterococcaceae;g__;s__	78_0	121.235	Yes	Illumina Novaseq S4	Manure Hydrolysate	96.69	1.66	14.29	2371323	26	168079	47.22
UW_DM_LAC1_1	JAKVPJ000000000	d__Bacteria;p__Firmicutes;c__Bacilli;o__Lactobacillales;f__Lactobacillaceae;g__Lactobacillus;s__	40_1	122.479	No	PacBio Sequel II	Manure Hydrolysate	92.18	0.52	0	1430197	2	1289986	42.69
UW_DM_LAC2_1	JALCPY000000000	d__Bacteria;p__Firmicutes;c__Bacilli;o__Lactobacillales;f__Lactobacillaceae;g__Lactobacillus;s__Lactobacillus delbrueckii	49_1	108.068	Yes	Illumina Novaseq S4	Manure Hydrolysate	86.47	0	0	1509227	53	35941	50.72
UW_DM_LAC3_1	JALCOU000000000	d__Bacteria;p__Firmicutes;c__Bacilli;o__Lactobacillales;f__Lactobacillaceae;g__Lactobacillus;s__Lactobacillus amylovorus	50_3	98.8007	Yes	Illumina Novaseq S4	Manure Hydrolysate	77.52	0.08	100	1247161	53	27935	38.13
UW_DM_LACCAS1_1	JALCPX000000000	d__Bacteria;p__Firmicutes;c__Bacilli;o__Lactobacillales;f__Lactobacillaceae;g__Lacticaseibacillus;s__Lacticaseibacillus sp900540605	56_0	120.77	Yes	Illumina Novaseq S4	Manure Hydrolysate	97.08	0.52	0	2325680	32	97253	53.4
UW_DM_LACCAS2_1	JALCOI000000000	d__Bacteria;p__Firmicutes;c__Bacilli;o__Lactobacillales;f__Lactobacillaceae;g__Lacticaseibacillus;s__Lacticaseibacillus rhamnosus	55_0	118.877	Yes	Illumina Novaseq S4	Manure Hydrolysate	95.13	1.63	80	2830759	74	70721	46.56
UW_DM_LACCAS3_1	JALCQM000000000	d__Bacteria;p__Firmicutes;c__Bacilli;o__Lactobacillales;f__Lactobacillaceae;g__Lacticaseibacillus;s__	57_0	113.995	Yes	Illumina Novaseq S4	Manure Hydrolysate	91.97	1.31	0	2771480	73	54188	52.71
UW_DM_LACCAS4_1	JALCPF000000000	d__Bacteria;p__Firmicutes;c__Bacilli;o__Lactobacillales;f__Lactobacillaceae;g__Lacticaseibacillus;s__Lacticaseibacillus paracasei	54_1	96.9762	No	Illumina NovaSeq S4	Manure Hydrolysate	75.18	0	0	1611261	83	22867	46.77
UW_DM_LENLAC1_1	JALCQL000000000	d__Bacteria;p__Firmicutes;c__Bacilli;o__Lactobacillales;f__Lactobacillaceae;g__Lentilactobacillus;s__Lentilactobacillus hilgardii	60_2	120.183	Yes	Illumina Novaseq S4	Manure Hydrolysate	96.75	0.31	0	2942789	54	82345	39.99
UW_DM_LEUC1_1	JALCOH000000000	d__Bacteria;p__Firmicutes;c__Bacilli;o__Lactobacillales;f__Lactobacillaceae;g__Leuconostoc;s__Leuconostoc mesenteroides	77_1	120.759	No	Illumina Novaseq S4	Manure Hydrolysate	91.53	0.53	0	1521767	4	840298	37.62
UW_DM_LIGLAC1_1	JALCPD000000000	d__Bacteria;p__Firmicutes;c__Bacilli;o__Lactobacillales;f__Lactobacillaceae;g__Ligilactobacillus;s__Ligilactobacillus acidipiscis	37_0	109.567	Yes	Illumina Novaseq S4	Manure Hydrolysate	89.01	1.83	0	1562885	66	31071	39.32
UW_DM_LIMLAC1_1	JAKVPL000000000	d__Bacteria;p__Firmicutes;c__Bacilli;o__Lactobacillales;f__Lactobacillaceae;g__Limosilactobacillus;s__	67_0	129.667	Yes	PacBio Sequel II	Manure Hydrolysate	99.46	1.09	100	2335323	1	2335323	52.19
UW_DM_LIMLAC2_1	JAKVPM000000000	d__Bacteria;p__Firmicutes;c__Bacilli;o__Lactobacillales;f__Lactobacillaceae;g__Limosilactobacillus;s__Limosilactobacillus oris	68_0	129.463	Yes	PacBio Sequel II	Manure Hydrolysate	99.45	0	0	2044198	1	2044198	49.58
UW_DM_LIMLAC3_1	JALCQJ000000000	d__Bacteria;p__Firmicutes;c__Bacilli;o__Lactobacillales;f__Lactobacillaceae;g__Limosilactobacillus;s__Limosilactobacillus timonensis	66_1	116.685	Yes	Illumina Novaseq S4	Manure Hydrolysate	95.11	0	0	1285623	32	53832	47.82
UW_DM_LIMLAC4_1	JALCQI000000000	d__Bacteria;p__Firmicutes;c__Bacilli;o__Lactobacillales;f__Lactobacillaceae;g__Limosilactobacillus;s__	69_0	113.574	Yes	Illumina Novaseq S4	Manure Hydrolysate	91.29	0	0	1531193	42	43528	41.25
UW_DM_LIQLAC1_1	JALCPB000000000	d__Bacteria;p__Firmicutes;c__Bacilli;o__Lactobacillales;f__Lactobacillaceae;g__Liquorilactobacillus;s__Liquorilactobacillus nagelii	62_1	125.101	No	Illumina Novaseq S4	Manure Hydrolysate	99.48	0.13	0	2380428	22	136990	36.57
UW_DM_MEG1_1	JAKVPG000000000	d__Bacteria;p__Firmicutes_C;c__Negativicutes;o__Veillonellales;f__Megasphaeraceae;g__Megasphaera;s__Megasphaera sp000417505	174_1	129.524	Yes	PacBio Sequel II	Manure Hydrolysate	100	0	0	2385522	1	2385522	53.63
UW_DM_SCHLAC1_1	JALCOF000000000	d__Bacteria;p__Firmicutes;c__Bacilli;o__Lactobacillales;f__Lactobacillaceae;g__Schleiferilactobacillus;s__Schleiferilactobacillus perolens	33_1	120.034	Yes	Illumina Novaseq S4	Manure Hydrolysate	98.3	1.05	0	2820395	76	56988	49.2
UW_DM_SPOR1_1	JALCOE000000000	d__Bacteria;p__Firmicutes;c__Bacilli;o__Bacillales_G;f__Sporolactobacillaceae;g__Sporolactobacillus;s__Sporolactobacillus sp900543345	134_1	111.204	No	Illumina Novaseq S4	Manure Hydrolysate	88.48	0	0	2806363	95	35027	49.49
UW_DM_BACIL1_1	JALCLG000000000	d__Bacteria;p__Firmicutes;c__Bacilli;o__RFN20;f__CAG-288;g__UBA7642;s__	82_0	127.23	Yes	PacBio Sequel II	Inoculum	96.63	0	0	2079823	1	2079823	49.99
UW_DM_BACTE1_1	JALCKZ000000000	d__Bacteria;p__Bacteroidota;c__Bacteroidia;o__Bacteroidales;f__UBA932;g__UBA1232;s__	13_0	126.351	Yes	PacBio Sequel II	Inoculum	95.86	0.48	0	2229011	1	2229011	40.66
UW_DM_FLAV1_1	JALCLE000000000	d__Bacteria;p__Bacteroidota;c__Bacteroidia;o__Flavobacteriales;f__PHOS-HE28;g__PHOS-HE28;s__	85_0	124.523	Yes	PacBio Sequel II	Inoculum	96.46	0.18	0	3669916	9	595105	56.92
UW_DM_LCO1_1	JALCKY000000000	d__Bacteria;p__Firmicutes_A;c__Clostridia;o__Lachnospirales;f__Lachnospiraceae;g__;s__	154_0	117.365	Yes	PacBio Sequel II	Inoculum	91.14	1.64	16.67	3026614	11	375901	51.98
UW_DM_PREV1_1	JALCLC000000000	d__Bacteria;p__Bacteroidota;c__Bacteroidia;o__Bacteroidales;f__Bacteroidaceae;g__Prevotella;s__	6_0	114.185	Yes	PacBio Sequel II	Inoculum	89.16	0	0	2464804	18	166331	37.89
UW_DM_PSEUD1_1	JALCKX000000000	d__Bacteria;p__Proteobacteria;c__Gammaproteobacteria;o__Pseudomonadales;f__Pseudomonadaceae;g__Pseudomonas_E;s__Pseudomonas_E veronii	158_0	117.106	Yes	PacBio Sequel II	Inoculum	92.27	2.49	0	6321697	21	422793	61.35
UW_DM_SACCH1_1	JALCKW000000000	d__Bacteria;p__Firmicutes_A;c__Clostridia;o__Saccharofermentanales;f__Saccharofermentanaceae;g__Saccharofermentans;s__	17_1	112.622	No	PacBio Sequel II	Inoculum	86.52	0.71	100	1639625	13	141799	46.48
UW_DM_SPHING1_1	JALCLB000000000	d__Bacteria;p__Proteobacteria;c__Alphaproteobacteria;o__Sphingomonadales;f__Sphingomonadaceae;g__Sphingobium;s__	161_1	115.096	No	PacBio Sequel II	Inoculum	87.4	0.78	0	3532391	10	614673	62.87
UW_DM_XAN1_1	JALCLA000000000	d__Bacteria;p__Proteobacteria;c__Gammaproteobacteria;o__Xanthomonadales;f__Xanthomonadaceae;g__Chiayiivirga;s__	147_1	124.119	Yes	PacBio Sequel II	Inoculum	95.09	2.78	77.78	3678035	9	761804	66.87
UW_DM_XAN2_1	JALCKV000000000	d__Bacteria;p__Proteobacteria;c__Gammaproteobacteria;o__Xanthomonadales;f__Xanthomonadaceae;g__Chiayiivirga;s__	147_2	113.21	Yes	PacBio Sequel II	Inoculum	83.59	0.86	33.33	3746978	2	1890733	66.94
UW_MP_ACET1_1	JALCMR000000000	d__Bacteria;p__Proteobacteria;c__Alphaproteobacteria;o__Acetobacterales;f__Acetobacteraceae;g__Acetobacter;s__Acetobacter lovaniensis	127_3	121.352	Yes	Illumina Novaseq S4	Milk Permeate 1	96.02	0	0	2163110	15	221985	58.91
UW_MP_ACID1_1	JAKVOM000000000	d__Bacteria;p__Firmicutes_C;c__Negativicutes;o__Acidaminococcales;f__Acidaminococcaceae;g__Acidaminococcus;s__	89_0	131.137	Yes	PacBio Sequel II	Milk Permeate 1	100	0.6	0	3057042	1	3057042	48.11
UW_MP_ACID2_1	JAKVOW000000000	d__Bacteria;p__Firmicutes_C;c__Negativicutes;o__Acidaminococcales;f__Acidaminococcaceae;g__;s__	91_0	121.203	Yes	PacBio Sequel II	Milk Permeate 1	95.76	6.59	50	2326534	18	193503	40.58
UW_MP_ACID3_1	JALCSI000000000	d__Bacteria;p__Firmicutes_C;c__Negativicutes;o__Acidaminococcales;f__Acidaminococcaceae;g__Succiniclasticum;s__Succiniclasticum sp900314855	170_0	118.346	Yes	Illumina Novaseq S4	Milk Permeate 1	95.09	0	0	1769210	31	70665	59.67
UW_MP_ACT1_1	JALCUH000000000	d__Bacteria;p__Actinobacteriota;c__Actinomycetia;o__Actinomycetales;f__Actinomycetaceae;g__Ancrocorticia;s__	93_1	126.685	Yes	Illumina NovaSeq S4	Milk Permeate 1	99.58	0.84	100	2228449	16	216637	58.1
UW_MP_ACT2_1	JALCMY000000000	d__Bacteria;p__Actinobacteriota;c__Actinomycetia;o__Actinomycetales;f__Actinomycetaceae;g__Pauljensenia;s__	156_0	119.643	Yes	Illumina NovaSeq S4	Milk Permeate 1	96.68	4.1	15.38	2988095	40	118735	70.47
UW_MP_ACUT2_1	JALCTG000000000	d__Bacteria;p__Firmicutes_A;c__Clostridia;o__Oscillospirales;f__Acutalibacteraceae;g__UBA4871;s__UBA4871 sp902809935	58_1	112.701	No	Illumina NovaSeq S4	Milk Permeate 1	90.13	0.34	0	1978503	74	35251	42.34
UW_MP_ACUT3_1	JALCSH000000000	d__Bacteria;p__Firmicutes_A;c__Clostridia;o__Oscillospirales;f__Acutalibacteraceae;g__Ruminococcus_E;s__Ruminococcus_E sp902766885	123_0	111.886	Yes	Illumina Novaseq S4	Milk Permeate 1	90.16	0.67	100	1961912	78	29939	41.58
UW_MP_ANA1_1	JAKVOJ000000000	d__Bacteria;p__Firmicutes_A;c__Clostridia;o__Peptostreptococcales;f__Anaerovoracaceae;g__Eubacterium_T;s__	132_1	129.994	Yes	PacBio Sequel II	Milk Permeate 1	100	0	0	2563185	1	2563185	49.81
UW_MP_ANA2_1	JALCRY000000000	d__Bacteria;p__Firmicutes_A;c__Clostridia;o__Peptostreptococcales;f__Anaerovoracaceae;g__;s__	114_0	111.065	Yes	Illumina Novaseq S4	Milk Permeate 1	89.61	0.35	100	2330015	70	39452	48.63
UW_MP_ANA3_1	JALCTF000000000	d__Bacteria;p__Firmicutes_A;c__Clostridia;o__Peptostreptococcales;f__Anaerovoracaceae;g__Eubacterium_T;s__Eubacterium_T saphenum_A	133_0	97.8478	Yes	Illumina Novaseq S4	Milk Permeate 1	76.9	0	0	1866930	92	24410	50.07
UW_MP_ATO1_1	JALCLV000000000	d__Bacteria;p__Actinobacteriota;c__Coriobacteriia;o__Coriobacteriales;f__Atopobiaceae;g__;s__	23_0	129.313	Yes	Illumina Novaseq S4	Milk Permeate 1	100	0	0	2024670	3	1149924	65.21
UW_MP_ATO3_1	JALCMG000000000	d__Bacteria;p__Actinobacteriota;c__Coriobacteriia;o__Coriobacteriales;f__Atopobiaceae;g__Olsenella_B;s__	28_0	122.768	Yes	Illumina NovaSeq S4	Milk Permeate 1	97.98	0	0	2454373	28	143060	61.76
UW_MP_ATO4_1	JAKVON000000000	d__Bacteria;p__Actinobacteriota;c__Coriobacteriia;o__Coriobacteriales;f__Atopobiaceae;g__;s__	24_0	120.254	Yes	PacBio Sequel II	Milk Permeate 1	93.71	4.95	87.5	2610941	33	136653	66.33
UW_MP_ATO5_1	JAKVOX000000000	d__Bacteria;p__Actinobacteriota;c__Coriobacteriia;o__Coriobacteriales;f__Atopobiaceae;g__UBA7748;s__UBA7748 sp900314535	26_2	113.662	Yes	PacBio Sequel II	Milk Permeate 1	91.13	0.81	0	2448482	35	106535	60.47
UW_MP_ATO6_1	JALCSG000000000	d__Bacteria;p__Actinobacteriota;c__Coriobacteriia;o__Coriobacteriales;f__Atopobiaceae;g__Olsenella_B;s__Olsenella_B sp900119625	29_0	112.465	Yes	Illumina NovaSeq S4	Milk Permeate 1	84.95	0	0	1818212	17	502362	62.65
UW_MP_BACIL1_1	JAKVOY000000000	d__Bacteria;p__Firmicutes;c__Bacilli;o__RFN20;f__CAG-826;g__UBA4951;s__UBA4951 sp002397465	84_0	127.208	Yes	PacBio Sequel II	Milk Permeate 1	97.75	1.12	0	1627576	1	1627576	48.36
UW_MP_BACIL2_1	JAKVOO000000000	d__Bacteria;p__Firmicutes;c__Bacilli;o__RFN20;f__CAG-826;g__UBA7706;s__	177_1	129.125	Yes	PacBio Sequel II	Milk Permeate 1	98.31	0	0	1497345	2	1481977	37.91
UW_MP_BACIL3_1	JALCRV000000000	d__Bacteria;p__Firmicutes;c__Bacilli;o__RFN20;f__CAG-288;g__UBA6879;s__	178_0	122.864	Yes	Illumina Novaseq S4	Milk Permeate 1	97.75	1.5	50	2093518	20	166297	43.26
UW_MP_BACIL6_1	JALCSW000000000	d__Bacteria;p__Firmicutes;c__Bacilli;o__RFN20;f__CAG-826;g__UBA4951;s__	81_2	107.304	Yes	Illumina Novaseq S4	Milk Permeate 1	79.78	0	0	1289946	4	504483	54.5
UW_MP_BACIL8_1	JALCRU000000000	d__Bacteria;p__Firmicutes;c__Bacilli;o__RF39;f__UBA660;g__CAG-451;s__CAG-451 sp000438295	130_0	101.711	Yes	Illumina NovaSeq S4	Milk Permeate 1	80.34	1.69	0	1072974	36	43768	27.87
UW_MP_BACTE1_1	JAKVOP000000000	d__Bacteria;p__Bacteroidota;c__Bacteroidia;o__Bacteroidales;f__UBA932;g__RC9;s__RC9 sp900316045	11_1	124.568	Yes	PacBio Sequel II	Milk Permeate 1	96.9	1.19	0	3242367	4	880316	49.02
UW_MP_BACTE2_1	JALCMW000000000	d__Bacteria;p__Bacteroidota;c__Bacteroidia;o__Bacteroidales;f__UBA932;g__RC9;s__	12_0	121.3	Yes	Illumina NovaSeq S4	Milk Permeate 1	95.24	1.19	0	2426382	16	338010	43.72
UW_MP_BACTE3_1	JALCME000000000	d__Bacteria;p__Bacteroidota;c__Bacteroidia;o__Bacteroidales;f__Bacteroidaceae;g__Bacteroides;s__	86_0	118.731	Yes	Illumina Novaseq S4	Milk Permeate 1	94.42	1.63	14.29	4260210	42	150155	39.97
UW_MP_BACTE4_1	JALCMP000000000	d__Bacteria;p__Bacteroidota;c__Bacteroidia;o__Bacteroidales;f__UBA932;g__UBA1232;s__	15_0	117.555	Yes	Illumina Novaseq S4	Milk Permeate 1	95	0.95	0	2367344	56	63665	41.79
UW_MP_BACTE5_1	JALCSF000000000	d__Bacteria;p__Bacteroidota;c__Bacteroidia;o__Bacteroidales;f__UBA932;g__RC9;s__RC9 sp900316045	11_2	116.382	Yes	Illumina NovaSeq S4	Milk Permeate 1	91.43	0.95	0	2925778	27	192017	48.28
UW_MP_BACTE6_1	JALCST000000000	d__Bacteria;p__Bacteroidota;c__Bacteroidia;o__Bacteroidales;f__UBA932;g__;s__	159_0	116.038	Yes	Illumina Novaseq S4	Milk Permeate 1	91.79	0	0	2184674	23	138540	48.43
UW_MP_BACTE7_1	JAKVOZ000000000	d__Bacteria;p__Bacteroidota;c__Bacteroidia;o__Bacteroidales;f__P3;g__;s__	14_0	116.739	Yes	PacBio Sequel II	Milk Permeate 1	91.84	0	0	1881082	23	150616	29.65
UW_MP_BACTE8_1	JALCRT000000000	d__Bacteria;p__Bacteroidota;c__Bacteroidia;o__Bacteroidales;f__UBA932;g__RC9;s__RC9 sp000432515	16_0	101.489	Yes	Illumina Novaseq S4	Milk Permeate 1	80.01	1.9	75	2391636	109	25050	49.15
UW_MP_BIF1_1	JALCSS000000000	d__Bacteria;p__Actinobacteriota;c__Actinomycetia;o__Actinomycetales;f__Bifidobacteriaceae;g__Bifidobacterium;s__Bifidobacterium breve	96_0	129.272	Yes	Illumina Novaseq S4	Milk Permeate 1	100	0	0	2182363	4	1128468	58.78
UW_MP_BIF11_1	JALCMO000000000	d__Bacteria;p__Actinobacteriota;c__Actinomycetia;o__Actinomycetales;f__Bifidobacteriaceae;g__Bifidobacterium;s__Bifidobacterium tibiigranuli	103_1	119.89	Yes	Illumina NovaSeq S4	Milk Permeate 1	94.88	2.88	0	2705936	17	307610	60.56
UW_MP_BIF16_1	JALCLS000000000	d__Bacteria;p__Actinobacteriota;c__Actinomycetia;o__Actinomycetales;f__Bifidobacteriaceae;g__Bifidobacterium;s__Bifidobacterium crudilactis	101_5	110.988	Yes	Illumina NovaSeq S4	Milk Permeate 1	90.81	2.23	11.11	1956745	84	26613	57.94
UW_MP_BIF18_1	JALCUC000000000	d__Bacteria;p__Actinobacteriota;c__Actinomycetia;o__Actinomycetales;f__Bifidobacteriaceae;g__Bifidobacterium;s__Bifidobacterium thermophilum	95_0	109.446	Yes	Illumina NovaSeq S4	Milk Permeate 1	87.44	0.95	75	1802032	63	37474	60.48
UW_MP_BIF4_1	JALCOB000000000	d__Bacteria;p__Actinobacteriota;c__Actinomycetia;o__Actinomycetales;f__Bifidobacteriaceae;g__Bifidobacterium;s__Bifidobacterium crudilactis	101_2	127.123	Yes	Illumina NovaSeq S4	Milk Permeate 1	98.32	1.82	0	2253080	3	1382415	57.75
UW_MP_BIF5_1	JALCTS000000000	d__Bacteria;p__Actinobacteriota;c__Actinomycetia;o__Actinomycetales;f__Bifidobacteriaceae;g__Bifidobacterium;s__Bifidobacterium crudilactis	101_3	123.329	Yes	Illumina NovaSeq S4	Milk Permeate 1	99.23	1.93	14.29	2313489	25	143116	57.52
UW_MP_BIF6_1	JALCUB000000000	d__Bacteria;p__Actinobacteriota;c__Actinomycetia;o__Actinomycetales;f__Bifidobacteriaceae;g__Bifidobacterium;s__Bifidobacterium psychraerophilum	102_0	123.144	Yes	Illumina Novaseq S4	Milk Permeate 1	98.41	1.97	12.5	2493513	22	218031	59.17
UW_MP_BIF8_1	JALCNP000000000	d__Bacteria;p__Actinobacteriota;c__Actinomycetia;o__Actinomycetales;f__Bifidobacteriaceae;g__Bifidobacterium;s__	106_0	122.028	Yes	Illumina NovaSeq S4	Milk Permeate 1	98.57	2.2	22.22	2366627	33	99065	61.82
UW_MP_BIF9_1	JALCUM000000000	d__Bacteria;p__Actinobacteriota;c__Actinomycetia;o__Actinomycetales;f__Bifidobacteriaceae;g__Bifidobacterium;s__Bifidobacterium tibiigranuli	103_2	121.985	Yes	Illumina NovaSeq S4	Milk Permeate 1	94.82	2.58	7.14	2668648	10	711551	60.56
UW_MP_BUL2_1	JALCTL000000000	d__Bacteria;p__Firmicutes;c__Bacilli;o__Erysipelotrichales;f__Erysipelotrichaceae;g__Bulleidia;s__Bulleidia massiliensis_B	73_0	116.166	Yes	Illumina NovaSeq S4	Milk Permeate 1	94.29	0.32	0	2417874	54	62691	50.13
UW_MP_BURK2_1	JALCNG000000000	d__Bacteria;p__Proteobacteria;c__Gammaproteobacteria;o__Burkholderiales;f__Burkholderiaceae;g__Achromobacter;s__Achromobacter ruhlandii	148_0	119.963	Yes	Illumina Novaseq S4	Milk Permeate 1	97.25	0.23	0	5868698	141	58032	67.94
UW_MP_BURK3_1	JALCMB000000000	d__Bacteria;p__Proteobacteria;c__Gammaproteobacteria;o__Burkholderiales;f__Burkholderiaceae;g__Mesosutterella;s__Mesosutterella multiformis	1_1	117.158	No	Illumina Novaseq S4	Milk Permeate 1	93.33	0	0	1739444	42	58100	57.93
UW_MP_CARN1_1	JALCNO000000000	d__Bacteria;p__Firmicutes;c__Bacilli;o__Lactobacillales;f__Carnobacteriaceae;g__Carnobacterium;s__Carnobacterium maltaromaticum	63_0	115.646	Yes	Illumina Novaseq S4	Milk Permeate 1	95.63	7.19	8.7	3398521	79	62383	34.41
UW_MP_CLOS1_1	JAKVOI000000000	d__Bacteria;p__Firmicutes_A;c__Clostridia;o__Clostridiales;f__Clostridiaceae;g__Clostridium_B;s__	9_0	131.352	Yes	PacBio Sequel II	Milk Permeate 1	99.83	0	0	3567184	1	3567184	34.99
UW_MP_ENTER1_1	JALCNN000000000	d__Bacteria;p__Proteobacteria;c__Gammaproteobacteria;o__Enterobacterales;f__Enterobacteriaceae;g__Ewingella;s__Ewingella americana	112_0	126.013	Yes	Illumina NovaSeq S4	Milk Permeate 1	97.7	0.25	33.33	4882488	10	767160	53.86
UW_MP_ENTER4_1	JALCMA000000000	d__Bacteria;p__Proteobacteria;c__Gammaproteobacteria;o__Enterobacterales;f__Enterobacteriaceae;g__Citrobacter;s__Citrobacter braakii	110_0	123.741	Yes	Illumina NovaSeq S4	Milk Permeate 1	98.4	0.71	0	4923812	34	217383	52.05
UW_MP_ENTER5_1	JALCNW000000000	d__Bacteria;p__Proteobacteria;c__Gammaproteobacteria;o__Enterobacterales;f__Enterobacteriaceae;g__Lelliottia;s__	111_0	116.69	Yes	Illumina NovaSeq S4	Milk Permeate 1	94.44	1.07	21.05	4580121	116	51270	52.82
UW_MP_LAC2_1	JALCLZ000000000	d__Bacteria;p__Firmicutes;c__Bacilli;o__Lactobacillales;f__Lactobacillaceae;g__Lactobacillus;s__Lactobacillus delbrueckii	49_2	111.774	Yes	Illumina Novaseq S4	Milk Permeate 1	90.15	0.22	0	1512289	49	38263	50.82
UW_MP_LCO1_1	JAKVOQ000000000	d__Bacteria;p__Firmicutes_A;c__Clostridia;o__Lachnospirales;f__Lachnospiraceae;g__Agathobacter;s__Agathobacter rectalis	152_0	129.252	Yes	PacBio Sequel II	Milk Permeate 1	99.3	0.24	0	3245688	4	1630548	41.88
UW_MP_LCO2_1	JALCLY000000000	d__Bacteria;p__Firmicutes_A;c__Clostridia;o__Lachnospirales;f__Lachnospiraceae;g__Eubacterium_I;s__Eubacterium_I sp000270305	153_0	121.606	Yes	Illumina NovaSeq S4	Milk Permeate 1	97.99	1.15	0	2509339	32	109722	51.11
UW_MP_LCO4_1	JALCTJ000000000	d__Bacteria;p__Firmicutes_A;c__Clostridia;o__Lachnospirales;f__Lachnospiraceae;g__Eubacterium_H;s__Eubacterium_H sp003488475	150_0	114.142	Yes	Illumina NovaSeq S4	Milk Permeate 1	89.17	0.64	100	1907007	25	135648	50.51
UW_MP_LCO5_1	JALCRM000000000	d__Bacteria;p__Firmicutes_A;c__Clostridia;o__Lachnospirales;f__Lachnospiraceae;g__CAG-791;s__	155_0	109.447	Yes	Illumina NovaSeq S4	Milk Permeate 1	84.34	0	0	2669890	27	165720	55
UW_MP_LEUC1_1	JAKVOL000000000	d__Bacteria;p__Firmicutes;c__Bacilli;o__Lactobacillales;f__Lactobacillaceae;g__Leuconostoc;s__Leuconostoc mesenteroides	77_1	131.084	Yes	PacBio Sequel II	Milk Permeate 1	99.74	0	0	1856045	1	1856045	37.88
UW_MP_LIQLAC2_1	JALCMK000000000	d__Bacteria;p__Firmicutes;c__Bacilli;o__Lactobacillales;f__Lactobacillaceae;g__Liquorilactobacillus;s__Liquorilactobacillus nagelii	62_2	119.146	Yes	Illumina NovaSeq S4	Milk Permeate 1	95.29	0	0	2031800	32	93162	36.88
UW_MP_MEG2_1	JALCNL000000000	d__Bacteria;p__Firmicutes_C;c__Negativicutes;o__Veillonellales;f__Megasphaeraceae;g__Megasphaera_A;s__	175_0	110.279	Yes	Illumina Novaseq S4	Milk Permeate 1	89.24	1.4	33.33	2096885	97	28348	39.79
UW_MP_METH1_1	JALCSP000000000	d__Archaea;p__Thermoplasmatota;c__Thermoplasmata;o__Methanomassiliicoccales;f__Methanomethylophilaceae;g__Methanomethylophilus;s__Methanomethylophilus sp001481295	179_0	124.947	Yes	Illumina NovaSeq S4	Milk Permeate 1	98.39	0.81	0	1743737	9	389392	60.47
UW_MP_OSCL1_1	JALCRR000000000	d__Bacteria;p__Firmicutes_A;c__Clostridia;o__Oscillospirales;f__Oscillospiraceae;g__Oscillibacter;s__	164_0	119.372	Yes	Illumina NovaSeq S4	Milk Permeate 1	96.98	1.34	66.67	2252727	69	42828	55.4
UW_MP_OSCL2_1	JALCRQ000000000	d__Bacteria;p__Firmicutes_A;c__Clostridia;o__Oscillospirales;f__Oscillospiraceae;g__Oscillibacter;s__	165_0	113.573	Yes	Illumina NovaSeq S4	Milk Permeate 1	93.74	3.02	0	1796007	63	29278	61.65
UW_MP_OSCL3_1	JALCSB000000000	d__Bacteria;p__Firmicutes_A;c__Clostridia;o__Oscillospirales;f__Oscillospiraceae;g__Intestinimonas;s__	167_0	113.537	Yes	Illumina Novaseq S4	Milk Permeate 1	89.09	0.34	100	2053626	28	113074	53.79
UW_MP_PREV3_1	JAKVOT000000000	d__Bacteria;p__Bacteroidota;c__Bacteroidia;o__Bacteroidales;f__Bacteroidaceae;g__Prevotella;s__Prevotella sp900316015	7_0	122.605	Yes	PacBio Sequel II	Milk Permeate 1	94.29	1.07	0	3459178	6	928859	46.93
UW_MP_RUM1_1	JALCRP000000000	d__Bacteria;p__Firmicutes_A;c__Clostridia;o__Oscillospirales;f__Ruminococcaceae;g__Faecalibacterium;s__	171_0	117.991	Yes	Illumina NovaSeq S4	Milk Permeate 1	93.88	0	0	2217727	35	104752	56.48
UW_MP_SACCH1_1	JAKVLB000000000	d__Bacteria;p__Firmicutes_A;c__Clostridia;o__Saccharofermentanales;f__Saccharofermentanaceae;g__Saccharofermentans;s__	17_1	126.435	Yes	Illumina NovaSeq S4	Milk Permeate 1	99.65	0	0	1922930	12	226536	46.69
UW_MP_SCHLAC1_1	JALCNU000000000	d__Bacteria;p__Firmicutes;c__Bacilli;o__Lactobacillales;f__Lactobacillaceae;g__Schleiferilactobacillus;s__Schleiferilactobacillus harbinensis	34_0	125.136	Yes	Illumina NovaSeq S4	Milk Permeate 1	98.69	1.05	0	3131335	16	307757	53.48
UW_MP_SCHLAC2_1	JALCTX000000000	d__Bacteria;p__Firmicutes;c__Bacilli;o__Lactobacillales;f__Lactobacillaceae;g__Schleiferilactobacillus;s__Schleiferilactobacillus perolens	33_2	119.071	Yes	Illumina NovaSeq S4	Milk Permeate 1	95.29	0.79	0	2836805	42	107959	49.39
UW_MP_SPH1_1	JAKVOU000000000	d__Bacteria;p__Spirochaetota;c__Spirochaetia;o__Sphaerochaetales;f__Sphaerochaetaceae;g__RZYO01;s__	87_0	130.453	Yes	PacBio Sequel II	Milk Permeate 1	98.85	0	0	3467518	3	3408794	44.42
UW_MP_SPH2_1	JAKVOV000000000	d__Bacteria;p__Spirochaetota;c__Spirochaetia;o__Sphaerochaetales;f__Sphaerochaetaceae;g__RUG023;s__	88_0	124.173	Yes	PacBio Sequel II	Milk Permeate 1	97.63	2.3	100	2471813	20	189101	55.93
UW_MP_SPOR1_1	JALCNT000000000	d__Bacteria;p__Firmicutes;c__Bacilli;o__Bacillales_G;f__Sporolactobacillaceae;g__Sporolactobacillus;s__Sporolactobacillus sp900543345	134_1	120.939	Yes	Illumina NovaSeq S4	Milk Permeate 1	96.74	1.94	33.33	3636120	39	114333	49.12
UW_MP_STREP1_1	JALCTW000000000	d__Bacteria;p__Firmicutes;c__Bacilli;o__Lactobacillales;f__Streptococcaceae;g__Lactococcus;s__Lactococcus lactis	42_0	120.767	Yes	Illumina Novaseq S4	Milk Permeate 1	98.71	0.57	66.67	2274000	67	39112	35.04
UW_MP_STREP3_1	JALCNS000000000	d__Bacteria;p__Firmicutes;c__Bacilli;o__Lactobacillales;f__Streptococcaceae;g__Lactococcus;s__Lactococcus lactis_E	43_0	115.054	Yes	Illumina Novaseq S4	Milk Permeate 1	91.32	0	0	2102149	39	88055	35.74
UW_MP_ACET2_1	JALCDC000000000	d__Bacteria;p__Proteobacteria;c__Alphaproteobacteria;o__Acetobacterales;f__Acetobacteraceae;g__Acetobacter;s__Acetobacter fabarum	127_1	121.92	No	Illumina Novaseq S4	Milk Permeate 2	95.52	0.25	0	2281752	10	242624	59
UW_MP_ACID4_1	JAKVKY000000000	d__Bacteria;p__Firmicutes_C;c__Negativicutes;o__Acidaminococcales;f__Acidaminococcaceae;g__;s__	166_0	101.249	Yes	Illumina Novaseq S4	Milk Permeate 2	79.92	1.2	0	1720681	58	38348	51.94
UW_MP_ACUT1_1	JAKVOA000000000	d__Bacteria;p__Firmicutes_A;c__Clostridia;o__Oscillospirales;f__Acutalibacteraceae;g__UBA4871;s__	18_0	128.974	Yes	PacBio Sequel II	Milk Permeate 2	98.66	0	0	2467380	2	1822660	50.56
UW_MP_ACUT4_1	JAKVJJ000000000	d__Bacteria;p__Firmicutes_A;c__Clostridia;o__Oscillospirales;f__Acutalibacteraceae;g__UBA4871;s__	19_0	104.906	Yes	Illumina Novaseq S4	Milk Permeate 2	82.21	0	0	1739847	48	54604	48.88
UW_MP_AGRLAC1_1	JAKVKU000000000	d__Bacteria;p__Firmicutes;c__Bacilli;o__Lactobacillales;f__Lactobacillaceae;g__Agrilactobacillus;s__	46_0	125.094	Yes	Illumina Novaseq S4	Milk Permeate 2	99.48	1.05	50	3343968	25	209297	45.01
UW_MP_ATO2_1	JAKVOB000000000	d__Bacteria;p__Actinobacteriota;c__Coriobacteriia;o__Coriobacteriales;f__Atopobiaceae;g__;s__	25_0	128.376	Yes	PacBio Sequel II	Milk Permeate 2	97.58	0	0	2276002	1	2276002	65.2
UW_MP_BACIL4_1	JALCDB000000000	d__Bacteria;p__Firmicutes;c__Bacilli;o__RFN20;f__CAG-826;g__UBA4951;s__	81_1	110.187	Yes	Illumina Novaseq S4	Milk Permeate 2	85.39	0.05	100	1591364	15	237851	52.35
UW_MP_BACIL5_1	JAKVJM000000000	d__Bacteria;p__Firmicutes;c__Bacilli;o__RFN20;f__CAG-826;g__UBA7706;s__	177_1	107.652	No	Illumina Novaseq S4	Milk Permeate 2	85.62	0.05	100	1236365	57	25777	37.96
UW_MP_BACIL7_1	JAKVOC000000000	d__Bacteria;p__Firmicutes;c__Bacilli;o__RFN20;f__CAG-288;g__UBA7642;s__	83_0	105.733	Yes	PacBio Sequel II	Milk Permeate 2	81.09	4.49	100	1110388	17	80078	49.28
UW_MP_BIF10_1	JALCLO000000000	d__Bacteria;p__Actinobacteriota;c__Actinomycetia;o__Actinomycetales;f__Bifidobacteriaceae;g__Bifidobacterium;s__Bifidobacterium crudilactis	101_4	123.387	Yes	PacBio Sequel II	Milk Permeate 2	92.41	1.21	0	2062421	1	2062421	57.67
UW_MP_BIF12_1	JALCCV000000000	d__Bacteria;p__Actinobacteriota;c__Actinomycetia;o__Actinomycetales;f__Bifidobacteriaceae;g__Bifidobacterium;s__	104_0	116.53	Yes	Illumina NovaSeq S4	Milk Permeate 2	94.72	2.27	27.27	2149926	53	56899	60.7
UW_MP_BIF13_1	JAKVKQ000000000	d__Bacteria;p__Actinobacteriota;c__Actinomycetia;o__Actinomycetales;f__Bifidobacteriaceae;g__Bifidobacterium;s__	100_1	112.63	Yes	Illumina NovaSeq S4	Milk Permeate 2	88.64	1.36	0	2036694	24	145914	48.58
UW_MP_BIF14_1	JALCDA000000000	d__Bacteria;p__Actinobacteriota;c__Actinomycetia;o__Actinomycetales;f__Bifidobacteriaceae;g__Bifidobacterium;s__Bifidobacterium subtile	103_4	111.256	Yes	Illumina Novaseq S4	Milk Permeate 2	89.48	3.03	20	2186116	50	60130	61.15
UW_MP_BIF15_1	JALCLN000000000	d__Bacteria;p__Actinobacteriota;c__Actinomycetia;o__Actinomycetales;f__Bifidobacteriaceae;g__Bifidobacterium;s__Bifidobacterium crudilactis	101_1	111.004	Yes	PacBio Sequel II	Milk Permeate 2	84.03	0.98	0	1751391	5	479481	57.64
UW_MP_BIF17_1	JAKVKW000000000	d__Bacteria;p__Actinobacteriota;c__Actinomycetia;o__Actinomycetales;f__Bifidobacteriaceae;g__Bifidobacterium;s__Bifidobacterium minimum	107_0	110.588	Yes	Illumina Novaseq S4	Milk Permeate 2	89.08	0.66	100	1487667	68	27143	63.22
UW_MP_BIF19_1	JALCCT000000000	d__Bacteria;p__Actinobacteriota;c__Actinomycetia;o__Actinomycetales;f__Bifidobacteriaceae;g__Bifidobacterium;s__	105_0	105.412	Yes	Illumina NovaSeq S4	Milk Permeate 2	81.29	1.21	0	1760819	22	139106	58.77
UW_MP_BIF2_1	JAKVOD000000000	d__Bacteria;p__Actinobacteriota;c__Actinomycetia;o__Actinomycetales;f__Bifidobacteriaceae;g__Bifidobacterium;s__Bifidobacterium tibiigranuli	103_3	129.127	Yes	PacBio Sequel II	Milk Permeate 2	99.12	4.36	21.05	3099983	3	3076155	60.62
UW_MP_BIF3_1	JALCLM000000000	d__Bacteria;p__Actinobacteriota;c__Actinomycetia;o__Actinomycetales;f__Bifidobacteriaceae;g__Bifidobacterium;s__	100_2	129.113	Yes	PacBio Sequel II	Milk Permeate 2	98.86	0.91	0	2342264	1	2342264	48.81
UW_MP_BIF7_1	JALCCR000000000	d__Bacteria;p__Actinobacteriota;c__Actinomycetia;o__Actinomycetales;f__Bifidobacteriaceae;g__Bifidobacterium;s__Bifidobacterium crudilactis	101_6	123.674	Yes	Illumina NovaSeq S4	Milk Permeate 2	99.17	1.67	0	2319894	16	227897	57.69
UW_MP_BUL1_1	JAKVKC000000000	d__Bacteria;p__Firmicutes;c__Bacilli;o__Erysipelotrichales;f__Erysipelotrichaceae;g__Bulleidia;s__	72_0	119.003	Yes	Illumina NovaSeq S4	Milk Permeate 2	96.05	0.79	0	2075473	40	73713	45.23
UW_MP_BUL3_1	JAKVKD000000000	d__Bacteria;p__Firmicutes;c__Bacilli;o__Erysipelotrichales;f__Erysipelotrichaceae;g__Bulleidia;s__	138_0	101.986	Yes	Illumina NovaSeq S4	Milk Permeate 2	81.19	1.27	0	1988772	85	30486	48.8
UW_MP_BURK1_1	JAKVIY000000000	d__Bacteria;p__Proteobacteria;c__Gammaproteobacteria;o__Burkholderiales;f__Burkholderiaceae;g__Kerstersia;s__Kerstersia gyiorum	149_0	121.886	Yes	Illumina NovaSeq S4	Milk Permeate 2	98.33	0	0	3755894	67	81143	62.56
UW_MP_BURK4_1	JAKVJP000000000	d__Bacteria;p__Proteobacteria;c__Gammaproteobacteria;o__Burkholderiales;f__Burkholderiaceae;g__Alcaligenes;s__Alcaligenes aquatilis	48_0	101.167	Yes	Illumina NovaSeq S4	Milk Permeate 2	79.99	0.18	66.67	3137557	131	26750	56.11
UW_MP_CAUL1_1	JAKVIZ000000000	d__Bacteria;p__Proteobacteria;c__Alphaproteobacteria;o__Caulobacterales;f__Caulobacteraceae;g__Brevundimonas;s__Brevundimonas sp002386585	160_0	127.256	Yes	Illumina NovaSeq S4	Milk Permeate 2	100	0.39	0	3598161	15	487738	67.44
UW_MP_CLOS2_1	JALCLL000000000	d__Bacteria;p__Firmicutes_A;c__Clostridia;o__Clostridiales;f__Clostridiaceae;g__Clostridium_B;s__Clostridium_B tyrobutyricum	8_1	131.895	Yes	PacBio Sequel II	Milk Permeate 2	99.49	0.23	0	3062375	1	3062375	30.99
UW_MP_EGG1_1	JAKVJR000000000	d__Bacteria;p__Actinobacteriota;c__Coriobacteriia;o__Coriobacteriales;f__Eggerthellaceae;g__UBA5808;s__UBA5808 sp002417975	108_0	111.576	Yes	Illumina Novaseq S4	Milk Permeate 2	89.85	0.81	0	1733966	62	34929	46.51
UW_MP_ENTER2_1	JALCCX000000000	d__Bacteria;p__Proteobacteria;c__Gammaproteobacteria;o__Enterobacterales;f__Enterobacteriaceae;g__Serratia;s__Serratia liquefaciens	113_0	125.341	Yes	Illumina NovaSeq S4	Milk Permeate 2	98.21	0.56	0	5146665	22	478960	55.51
UW_MP_ENTER3_1	JAKVJC000000000	d__Bacteria;p__Proteobacteria;c__Gammaproteobacteria;o__Enterobacterales;f__Enterobacteriaceae;g__Proteus;s__Proteus vulgaris	117_0	125.148	Yes	Illumina NovaSeq S4	Milk Permeate 2	99.46	0	0	3912487	30	216552	37.82
UW_MP_LAC1_1	JAKVJT000000000	d__Bacteria;p__Firmicutes;c__Bacilli;o__Lactobacillales;f__Lactobacillaceae;g__Lactobacillus;s__Lactobacillus delbrueckii	49_3	118.08	Yes	Illumina NovaSeq S4	Milk Permeate 2	96.43	0	0	1799906	62	36981	50.17
UW_MP_LAC3_1	JALCCW000000000	d__Bacteria;p__Firmicutes;c__Bacilli;o__Lactobacillales;f__Lactobacillaceae;g__Lactobacillus;s__Lactobacillus delbrueckii	49_4	106.077	Yes	Illumina Novaseq S4	Milk Permeate 2	83.77	0.09	100	1337613	41	47250	50.7
UW_MP_LCO3_1	JAKVKH000000000	d__Bacteria;p__Firmicutes_A;c__Clostridia;o__Lachnospirales;f__Lachnospiraceae;g__Butyrivibrio;s__	137_0	115.906	Yes	Illumina NovaSeq S4	Milk Permeate 2	94.33	3.01	0	3574353	60	73154	45.11
UW_MP_LENLAC1_1	JAKVKX000000000	d__Bacteria;p__Firmicutes;c__Bacilli;o__Lactobacillales;f__Lactobacillaceae;g__Lentilactobacillus;s__Lentilactobacillus diolivorans	59_1	113.475	No	Illumina Novaseq S4	Milk Permeate 2	92.81	3.07	28.57	3131263	149	24469	39.99
UW_MP_LIQLAC1_1	JALCLK000000000	d__Bacteria;p__Firmicutes;c__Bacilli;o__Lactobacillales;f__Lactobacillaceae;g__Liquorilactobacillus;s__Liquorilactobacillus nagelii	62_1	130.241	Yes	PacBio Sequel II	Milk Permeate 2	98.95	1.31	0	2446573	1	2446573	36.85
UW_MP_MEG1_1	JAKVKI000000000	d__Bacteria;p__Firmicutes_C;c__Negativicutes;o__Veillonellales;f__Megasphaeraceae;g__Megasphaera;s__	172_0	114.123	Yes	Illumina NovaSeq S4	Milk Permeate 2	92.22	0.6	0	1903439	47	57356	45.65
UW_MP_MEG3_1	JALCDF000000000	d__Bacteria;p__Firmicutes_C;c__Negativicutes;o__Veillonellales;f__Megasphaeraceae;g__Megasphaera;s__	173_0	106.056	Yes	Illumina NovaSeq S4	Milk Permeate 2	84.28	0.6	100	1687172	73	31132	46.87
UW_MP_MEG4_1	JAKVKO000000000	d__Bacteria;p__Firmicutes_C;c__Negativicutes;o__Veillonellales;f__Megasphaeraceae;g__Megasphaera;s__Megasphaera sp000417505	174_1	106.16	No	Illumina Novaseq S4	Milk Permeate 2	84.22	0	0	1630340	64	35219	55.22
UW_MP_MEG5_1	JALCLJ000000000	d__Bacteria;p__Firmicutes_C;c__Negativicutes;o__Veillonellales;f__Megasphaeraceae;g__Megasphaera;s__Megasphaera cerevisiae	145_0	102.715	Yes	PacBio Sequel II	Milk Permeate 2	76.05	1.87	50	1704592	7	339652	44.48
UW_MP_MIC1_1	JALCCL000000000	d__Bacteria;p__Actinobacteriota;c__Actinomycetia;o__Actinomycetales;f__Microbacteriaceae;g__;s__	94_0	104.22	Yes	Illumina NovaSeq S4	Milk Permeate 2	83.82	0.58	100	1207500	53	32353	66.2
UW_MP_MORAX1_1	JAKVJF000000000	d__Bacteria;p__Proteobacteria;c__Gammaproteobacteria;o__Pseudomonadales;f__Moraxellaceae;g__Acinetobacter;s__Acinetobacter populi	115_0	121.068	Yes	Illumina Novaseq S4	Milk Permeate 2	97.48	0	0	3317081	62	82347	40.29
UW_MP_MORAX2_1	JAKVJG000000000	d__Bacteria;p__Proteobacteria;c__Gammaproteobacteria;o__Pseudomonadales;f__Moraxellaceae;g__Acinetobacter;s__Acinetobacter gerneri	116_0	108.941	Yes	Illumina NovaSeq S4	Milk Permeate 2	84.98	0.86	0	4040847	48	119159	37.58
UW_MP_MUR1_1	JAKVKZ000000000	d__Bacteria;p__Bacteroidota;c__Bacteroidia;o__Bacteroidales;f__Muribaculaceae;g__;s__	180_0	107.959	Yes	Illumina NovaSeq S4	Milk Permeate 2	85.97	0.57	50	2948344	93	39420	44.63
UW_MP_MYC1_1	JALCDE000000000	d__Bacteria;p__Actinobacteriota;c__Actinomycetia;o__Mycobacteriales;f__Mycobacteriaceae;g__Corynebacterium;s__Corynebacterium provencense	47_0	121.58	Yes	Illumina Novaseq S4	Milk Permeate 2	96.62	1.91	20	2995511	29	201682	67.14
UW_MP_PREV1_1	JAKVNY000000000	d__Bacteria;p__Bacteroidota;c__Bacteroidia;o__Bacteroidales;f__Bacteroidaceae;g__Prevotella;s__	2_1	128.26	Yes	PacBio Sequel II	Milk Permeate 2	97.64	2.11	0	3412017	1	3412017	43.8
UW_MP_PREV2_1	JAKVOF000000000	d__Bacteria;p__Bacteroidota;c__Bacteroidia;o__Bacteroidales;f__Bacteroidaceae;g__Prevotella;s__Prevotella sp002409785	3_1	124.76	No	PacBio Sequel II	Milk Permeate 2	97.94	1.86	0	3130989	13	354301	44.5
UW_MP_PREV4_1	JAKVJW000000000	d__Bacteria;p__Bacteroidota;c__Bacteroidia;o__Bacteroidales;f__Bacteroidaceae;g__Prevotella;s__	4_1	112.351	Yes	Illumina NovaSeq S4	Milk Permeate 2	89.67	1.01	0	2933307	73	68436	40.2
UW_MP_PREV5_1	JAKVLA000000000	d__Bacteria;p__Bacteroidota;c__Bacteroidia;o__Bacteroidales;f__Bacteroidaceae;g__Prevotella;s__	5_1	110.883	No	Illumina Novaseq S4	Milk Permeate 2	84.68	0.66	25	2610950	37	186928	43.69
UW_MP_PREV6_1	JAKVNZ000000000	d__Bacteria;p__Bacteroidota;c__Bacteroidia;o__Bacteroidales;f__Bacteroidaceae;g__Prevotella;s__Prevotella sp002409785	3_2	106.553	Yes	PacBio Sequel II	Milk Permeate 2	82.21	1.71	50	2420315	24	116585	44.74
UW_MP_PREV7_1	JALCLI000000000	d__Bacteria;p__Bacteroidota;c__Bacteroidia;o__Bacteroidales;f__Bacteroidaceae;g__Prevotella;s__	4_2	105.532	Yes	PacBio Sequel II	Milk Permeate 2	77.7	4.48	78.95	2523733	15	319951	40.52
UW_MP_PREV8_1	JALCDD000000000	d__Bacteria;p__Bacteroidota;c__Bacteroidia;o__Bacteroidales;f__Bacteroidaceae;g__Prevotella;s__	2_2	101.211	Yes	Illumina NovaSeq S4	Milk Permeate 2	80.41	2.45	25	1952046	82	30242	44.83
UW_MP_PROP1_1	JALCLH000000000	d__Bacteria;p__Actinobacteriota;c__Actinomycetia;o__Propionibacteriales;f__Propionibacteriaceae;g__Acidipropionibacterium;s__	109_0	116.837	Yes	PacBio Sequel II	Milk Permeate 2	91.48	1.32	100	3681691	26	239532	67.84
UW_MP_SELEN1_1	JAKVOG000000000	d__Bacteria;p__Firmicutes_C;c__Negativicutes;o__Selenomonadales;f__Selenomonadaceae;g__Selenomonas_A;s__	146_0	115.445	Yes	PacBio Sequel II	Milk Permeate 2	90.69	1.87	66.67	2941062	22	232634	51.65
UW_MP_SPHING1_1	JAKVLC000000000	d__Bacteria;p__Proteobacteria;c__Alphaproteobacteria;o__Sphingomonadales;f__Sphingomonadaceae;g__Sphingobium;s__	161_1	122.213	Yes	Illumina Novaseq S4	Milk Permeate 2	98.11	0.78	0	2808347	48	78943	63.26
UW_MP_STREP2_1	JAKVKP000000000	d__Bacteria;p__Firmicutes;c__Bacilli;o__Lactobacillales;f__Streptococcaceae;g__MMGLQ5-1;s__	53_0	116.528	Yes	Illumina NovaSeq S4	Milk Permeate 2	94.04	0.66	0	2516778	41	78287	35.05
UW_MP_STREP4_1	JAKVKT000000000	d__Bacteria;p__Firmicutes;c__Bacilli;o__Lactobacillales;f__Streptococcaceae;g__Lactococcus_A;s__Lactococcus_A raffinolactis	44_0	113.917	Yes	Illumina Novaseq S4	Milk Permeate 2	90.57	0.5	0	1911422	37	82688	40.38
UW_MP_TREP1_1	JALCCK000000000	d__Bacteria;p__Spirochaetota;c__Spirochaetia;o__Treponematales;f__Treponemataceae;g__Treponema_D;s__	176_0	106.595	Yes	Illumina Novaseq S4	Milk Permeate 2	84.62	0.35	100	2691755	95	36147	44.8
UW_SG_COR1	QOUS00000000	d__Bacteria; p__Actinobacteriota; c__Coriobacteriia; o__Coriobacteriales; f__Atopobiaceae; g__Parafannyhessea; s__Parafannyhessea sp003862195	26_1	120.583	No	Illumina NovaSeq S4	Cellulosic EtOH Thin Stillage	99.19	0.81	0	2512349	236	21446	59
UW_SG_COR2	QOUO00000000	d__Bacteria; p__Actinobacteriota; c__Coriobacteriia; o__Coriobacteriales; f__Atopobiaceae; g__Parafannyhessea; s__Parafannyhessea sp003862195	30_1	122.515	Yes	Illumina Novaseq S4	Cellulosic EtOH Thin Stillage	100	1.61	100	2422853	157	34678	64.79
UW_SG_COR3	QOUN00000000	d__Bacteria; p__Actinobacteriota; c__Coriobacteriia; o__Coriobacteriales; f__Atopobiaceae; g__UBA7748; s__UBA7748 sp003862175	27_0	115.273	Yes	Illumina Novaseq S4	Cellulosic EtOH Thin Stillage	98.39	7.41	14.29	3647413	558	13371	55.46
UW_SG_EUB1	VOGB00000000	d__Bacteria;p__Firmicutes_A;c__Clostridia;o__Eubacteriales;f__Eubacteriaceae;g__Pseudoramibacter;s__Pseudoramibacterfermentans	162_0	122.514	Yes	PacBio Sequel II	Cellulosic EtOH Thin Stillage	97.77	0.23	0	2002609	35	142846	51.21
UW_SG_LAC1	QOUU00000000	d__Bacteria; p__Firmicutes; c__Bacilli; o__Lactobacillales; f__Lactobacillaceae; g__Paucilactobacillus; s__Paucilactobacillus vaccinostercus	64_0	126.956	Yes	Illumina Novaseq S4	Cellulosic EtOH Thin Stillage	99.46	1.09	0	2633889	18	640122	43.6
UW_SG_LAC2	QOUR00000000	d__Bacteria; p__Firmicutes; c__Bacilli; o__Lactobacillales; f__Lactobacillaceae; g__Lentilactobacillus; s__Lentilactobacillus hilgardii	60_1	122.308	Yes	Illumina Novaseq S4	Cellulosic EtOH Thin Stillage	99.38	1.56	0	3179174	80	122889	40.47
UW_SG_LAC3	QOUQ00000000	d__Bacteria; p__Firmicutes; c__Bacilli; o__Lactobacillales; f__Lactobacillaceae; g__Loigolactobacillus; s__Loigolactobacillus coryniformis	36_0	119.86	Yes	Illumina Novaseq S4	Cellulosic EtOH Thin Stillage	99.18	1.36	0	2704063	175	29509	43.01
UW_SG_LAC4	QOUP00000000	d__Bacteria; p__Firmicutes; c__Bacilli; o__Lactobacillales; f__Lactobacillaceae; g__Lentilactobacillus; s__Lentilactobacillus diolivorans	59_1	123.017	Yes	Illumina Novaseq S4	Cellulosic EtOH Thin Stillage	98.94	1.25	0	3335227	95	86779	40.21
UW_SG_LAC5	QOUM00000000	d__Bacteria; p__Firmicutes; c__Bacilli; o__Lactobacillales; f__Lactobacillaceae; g__Limosilactobacillus; s__Limosilactobacillus mucosae	45_1	100.604	No	Illumina Novaseq S4	Cellulosic EtOH Thin Stillage	80.14	0.82	50	1487044	202	10731	46.07
UW_SG_LCO1	VOGC00000000	d__Bacteria;p__Firmicutes_A;c__Clostridia;o__Lachnospirales;f__Lachnospiraceae;g__Weimeria;s__Weimeriabifida	135_0	118.664	Yes	PacBio Sequel II	Cellulosic EtOH Thin Stillage	95.42	0	0	2106912	44	103964	45.72
UW_Xyl_ACET1	JAJGAA000000000	d__Bacteria;p__Proteobacteria;c__Alphaproteobacteria;o__Acetobacterales;f__Acetobacteraceae;g__Acetobacter;s__Acetobacter senegalensis	124_0	124.093	Yes	Illumina Novaseq S4	Xylose	99.5	0	0	3087077	36	164642	56.28
UW_Xyl_COR1_1	JAJGAB000000000	d__Bacteria; p__Actinobacteriota; c__Coriobacteriia; o__Coriobacteriales; f__Atopobiaceae; g__UBA7748; s__UBA7748 sp900314535	26_1	122.426	No	Illumina NovaSeq S4	Xylose	99.19	3.23	60	2540366	130	38242	59.95
UW_Xyl_COR4	JAJGAC000000000	d__Bacteria;p__Actinobacteriota;c__Coriobacteriia;o__Coriobacteriales;f__Atopobiaceae;g__Olegusella;s__Olegusella sp002407925	21_1	98.207	Yes	Illumina Novaseq S4	Xylose	78.65	2.82	62.5	1365530	165	11723	53.2
UW_Xyl_COR5	JAJGAD000000000	d__Bacteria;p__Actinobacteriota;c__Coriobacteriia;o__Coriobacteriales;f__Atopobiaceae;g__Olsenella;s__	31_1	121.159	Yes	Illumina Novaseq S4	Xylose	100	6.45	10	2744864	46	106098	65.78
UW_Xyl_COR6	JAJGAE000000000	d__Bacteria;p__Actinobacteriota;c__Coriobacteriia;o__Coriobacteriales;f__Eggerthellaceae;g__RUG013;s__	22_1	113.111	Yes	Illumina Novaseq S4	Xylose	93.03	2.49	33.33	1875149	133	19826	64.97
UW_Xyl_LAC5_1	JAJGAF000000000	d__Bacteria;p__Firmicutes;c__Bacilli;o__Lactobacillales;f__Lactobacillaceae;g__Limosilactobacillus;s__Limosilactobacillus mucosae	45_1	125.806	Yes	Illumina Novaseq S4	Xylose	99.18	0	0	1992846	17	211056	46.74
UW_Xyl_LAC6	JAJGAG000000000	d__Bacteria;p__Firmicutes;c__Bacilli;o__Lactobacillales;f__Lactobacillaceae;g__Lentilactobacillus;s__Lentilactobacillus buchneri	61_0	124.815	Yes	Illumina Novaseq S4	Xylose	99.06	0	0	2474738	22	236046	44.33
UW_Xyl_LCO2	JAJGAH000000000	d__Bacteria;p__Firmicutes_A;c__Clostridia;o__Lachnospirales;f__Lachnospiraceae;g__Eubacterium_H;s__	136_0	94.7134	Yes	Illumina Novaseq S4	Xylose	77.14	2.12	14.29	2530108	384	7313	48.22
UW_TS_ACET3_1	JAKVME000000000	d__Bacteria;p__Proteobacteria;c__Alphaproteobacteria;o__Acetobacterales;f__Acetobacteraceae;g__Acetobacter;s__	129_0	130.365	Yes	PacBio Sequel II	Starch-EtOH 1	99.75	0	0	3708148	3	2636081	57.64
UW_TS_ACET4_1	JAKVMF000000000	d__Bacteria;p__Proteobacteria;c__Alphaproteobacteria;o__Acetobacterales;f__Acetobacteraceae;g__Acetobacter;s__Acetobacter peroxydans	126_2	130.184	Yes	PacBio Sequel II	Starch-EtOH 1	99.5	0.5	50	2641548	2	2161981	60.33
UW_TS_ACID1_1	JAKVMG000000000	d__Bacteria;p__Firmicutes_C;c__Negativicutes;o__Acidaminococcales;f__Acidaminococcaceae;g__Acidaminococcus;s__Acidaminococcus provencensis	90_0	129.813	Yes	PacBio Sequel II	Starch-EtOH 1	99.38	1.2	0	2914862	1	2914862	52.84
UW_TS_ATO2_1	JAKVMH000000000	d__Bacteria;p__Actinobacteriota;c__Coriobacteriia;o__Coriobacteriales;f__Atopobiaceae;g__UBA7748;s__UBA7748 sp900314535	26_1	129.698	Yes	PacBio Sequel II	Starch-EtOH 1	99.19	0	0	2523708	6	1263221	60.03
UW_TS_ATO3_1	JAKVMI000000000	d__Bacteria;p__Actinobacteriota;c__Coriobacteriia;o__Coriobacteriales;f__Atopobiaceae;g__Olsenella;s__Olsenella sp003862195	30_2	127.439	Yes	PacBio Sequel II	Starch-EtOH 1	98.39	0	0	2332662	3	1018153	65.43
UW_TS_COMLAC1_1	JAKVMK000000000	d__Bacteria;p__Firmicutes;c__Bacilli;o__Lactobacillales;f__Lactobacillaceae;g__Companilactobacillus;s__	92_0	130.095	Yes	PacBio Sequel II	Starch-EtOH 1	99.48	1.05	0	2666950	1	2666950	38.26
UW_TS_EUB2_1	JAKVMM000000000	d__Bacteria;p__Firmicutes_A;c__Clostridia;o__Eubacteriales;f__Eubacteriaceae;g__Pseudoramibacter;s__	163_0	127.247	Yes	PacBio Sequel II	Starch-EtOH 1	97.89	0.94	0	1965554	1	1965554	50.02
UW_TS_GAST1_1	JALCDS000000000	d__Bacteria;p__Cyanobacteria;c__Vampirovibrionia;o__Gastranaerophilales;f__Gastranaerophilaceae;g__;s__	39_0	107.583	Yes	Illumina Novaseq S4	Starch-EtOH 1	84.62	0.85	0	1714213	41	75093	32.48
UW_TS_LAC4_1	JAKVMO000000000	d__Bacteria;p__Firmicutes;c__Bacilli;o__Lactobacillales;f__Lactobacillaceae;g__RHOV01;s__RHOV01 sp003946675	38_0	113.484	Yes	PacBio Sequel II	Starch-EtOH 1	89.97	3.32	25	2263411	26	124361	40.74
UW_TS_LAC6_1	JALCDX000000000	d__Bacteria;p__Firmicutes;c__Bacilli;o__Lactobacillales;f__Lactobacillaceae;g__Lactobacillus;s__	41_0	99.1641	Yes	Illumina NovaSeq S4	Starch-EtOH 1	75.86	0	0	807589	15	72248	44.2
UW_TS_LACCAS2_1	JALCDR000000000	d__Bacteria;p__Firmicutes;c__Bacilli;o__Lactobacillales;f__Lactobacillaceae;g__Lacticaseibacillus;s__Lacticaseibacillus songhuajiangensis	76_0	109.676	Yes	Illumina NovaSeq S4	Starch-EtOH 1	87.43	1.05	0	1566898	39	56523	53.01
UW_TS_LCO1_1	JAKVMP000000000	d__Bacteria;p__Firmicutes_A;c__Clostridia;o__Lachnospirales;f__Lachnospiraceae;g__UBA1066;s__UBA1066 sp900315305	141_0	129.297	Yes	PacBio Sequel II	Starch-EtOH 1	97.93	0	0	2776109	1	2776109	54.56
UW_TS_LIMLAC2_1	JALCDW000000000	d__Bacteria;p__Firmicutes;c__Bacilli;o__Lactobacillales;f__Lactobacillaceae;g__Limosilactobacillus;s__Limosilactobacillus timonensis	66_2	112.78	Yes	Illumina Novaseq S4	Starch-EtOH 1	89.67	0.07	100	1280420	33	83384	47.61
UW_TS_NIT1_1	JALCDO000000000	d__Bacteria;p__Nitrospirota;c__Nitrospiria;o__Nitrospirales;f__Nitrospiraceae;g__Nitrospira_A;s__	122_0	120.188	Yes	Illumina Novaseq S4	Starch-EtOH 1	94.49	0.91	0	3960101	32	268274	58.26
UW_TS_PED3_1	JALCDU000000000	d__Bacteria;p__Firmicutes;c__Bacilli;o__Lactobacillales;f__Lactobacillaceae;g__Pediococcus;s__Pediococcus acidilactici	74_2	101.176	Yes	Illumina NovaSeq S4	Starch-EtOH 1	80.26	0.62	100	1482377	68	23948	42.45
UW_TS_PREV2_1	JALCDQ000000000	d__Bacteria;p__Bacteroidota;c__Bacteroidia;o__Bacteroidales;f__Bacteroidaceae;g__Prevotella;s__	5_1	115.576	Yes	Illumina NovaSeq S4	Starch-EtOH 1	89.46	0.91	0	2562169	33	205266	43.6
UW_TS_RUM1_1	JALCDN000000000	d__Bacteria;p__Firmicutes_A;c__Clostridia;o__Oscillospirales;f__Ruminococcaceae;g__Ruminococcus;s__	20_0	110.74	Yes	Illumina Novaseq S4	Starch-EtOH 1	89.6	0.12	0	1969771	82	27421	39.24
UW_TS_SACCH1_1	JALCDM000000000	d__Bacteria;p__Firmicutes_A;c__Clostridia;o__Saccharofermentanales;f__Saccharofermentanaceae;g__Saccharofermentans;s__	17_1	122.636	No	Illumina NovaSeq S4	Starch-EtOH 1	98.23	0	0	1866495	30	75738	46.72
UW_TS_SAP1_1	JALCDL000000000	d__Bacteria;p__Bacteroidota;c__Bacteroidia;o__Chitinophagales;f__Saprospiraceae;g__UBA3362;s__	118_0	119.288	Yes	Illumina Novaseq S4	Starch-EtOH 1	96.78	0.14	50	4309217	116	50077	33.34
UW_TS_SPHING1_1	JALCDK000000000	d__Bacteria;p__Proteobacteria;c__Alphaproteobacteria;o__Sphingomonadales;f__Sphingomonadaceae;g__Sphingobium;s__	161_1	109.946	No	Illumina Novaseq S4	Starch-EtOH 1	87.4	1.07	25	2918066	103	36427	63.31
UW_TS_TETRA1_1	JALCDJ000000000	d__Bacteria;p__Actinobacteriota;c__Actinomycetia;o__Actinomycetales;f__Dermatophilaceae;g__Tetrasphaera_A;s__Tetrasphaera_A jenkinsii	169_0	100.749	Yes	Illumina Novaseq S4	Starch-EtOH 1	78.29	0.45	50	2847745	83	51019	68.5
UW_TS_ACET1_1	JAKVNI000000000	d__Bacteria;p__Proteobacteria;c__Alphaproteobacteria;o__Acetobacterales;f__Acetobacteraceae;g__Acetobacter;s__Acetobacter fabarum	127_2	131.194	Yes	PacBio Sequel II	Starch-EtOH 2	100	0.25	0	2895799	1	2895799	58.31
UW_TS_ACET2_1	JAKVNJ000000000	d__Bacteria;p__Proteobacteria;c__Alphaproteobacteria;o__Acetobacterales;f__Acetobacteraceae;g__Acetobacter;s__	128_0	131.026	Yes	PacBio Sequel II	Starch-EtOH 2	100	1.24	0	3366842	1	3366842	54.36
UW_TS_ACET5_1	JALCGI000000000	d__Bacteria;p__Proteobacteria;c__Alphaproteobacteria;o__Acetobacterales;f__Acetobacteraceae;g__Acetobacter;s__Acetobacter peroxydans	126_3	124.356	Yes	Illumina NovaSeq S4	Starch-EtOH 2	100	0	0	2558675	29	117286	60.72
UW_TS_ATO1_1	JAKVMV000000000	d__Bacteria;p__Actinobacteriota;c__Coriobacteriia;o__Coriobacteriales;f__Atopobiaceae;g__;s__	32_0	130.24	Yes	Illumina Novaseq S4	Starch-EtOH 2	99.85	0	0	1887808	1	1887808	67.42
UW_TS_BUL1_1	JAKVNK000000000	d__Bacteria;p__Firmicutes;c__Bacilli;o__Erysipelotrichales;f__Erysipelotrichaceae;g__Bulleidia;s__Bulleidia massiliense	70_0	130.992	Yes	PacBio Sequel II	Starch-EtOH 2	100	0.32	0	2681559	1	2681559	47.21
UW_TS_BUL2_1	JAKVNL000000000	d__Bacteria;p__Firmicutes;c__Bacilli;o__Erysipelotrichales;f__Erysipelotrichaceae;g__Bulleidia;s__Bulleidia sp900319505	71_0	130.151	Yes	Illumina Novaseq S4	Starch-EtOH 2	100	1.27	0	2720716	2	2265897	46.82
UW_TS_EUB1_1	JAKVNN000000000	d__Bacteria;p__Firmicutes_A;c__Clostridia;o__Peptostreptococcales;f__Anaerovoracaceae;g__Eubacterium_T;s__	132_2	129.082	Yes	PacBio Sequel II	Starch-EtOH 2	99.29	0.71	0	2750104	1	2750104	49.29
UW_TS_FURLAC1_1	JAKVNO000000000	d__Bacteria;p__Firmicutes;c__Bacilli;o__Lactobacillales;f__Lactobacillaceae;g__Furfurilactobacillus;s__	35_0	129.825	Yes	PacBio Sequel II	Starch-EtOH 2	99.46	1.36	0	2552882	1	2552882	43.59
UW_TS_LAC1_1	JAKVNP000000000	d__Bacteria;p__Firmicutes;c__Bacilli;o__Lactobacillales;f__Lactobacillaceae;g__Lactobacillus;s__Lactobacillus crispatus	51_0	129.688	Yes	PacBio Sequel II	Starch-EtOH 2	98.86	0	0	2310059	1	2310059	36.65
UW_TS_LAC2_1	JAKVNQ000000000	d__Bacteria;p__Firmicutes;c__Bacilli;o__Lactobacillales;f__Lactobacillaceae;g__Lactobacillus;s__Lactobacillus amylovorus	50_1	127.708	Yes	PacBio Sequel II	Starch-EtOH 2	98.12	0.06	0	2106290	4	1258014	37.9
UW_TS_LAC3_1	JAKVNR000000000	d__Bacteria;p__Firmicutes;c__Bacilli;o__Lactobacillales;f__Lactobacillaceae;g__Lactobacillus;s__	40_1	122.885	Yes	PacBio Sequel II	Starch-EtOH 2	92.18	0.52	0	1555094	1	1555094	42.52
UW_TS_LACCAS1_1	JAKVNB000000000	d__Bacteria;p__Firmicutes;c__Bacilli;o__Lactobacillales;f__Lactobacillaceae;g__Lacticaseibacillus;s__Lacticaseibacillus paracasei	54_1	131.864	Yes	PacBio Sequel II	Starch-EtOH 2	99.46	0	0	3025788	1	3025788	46.55
UW_TS_LCO2_1	JAKVND000000000	d__Bacteria;p__Firmicutes_A;c__Clostridia;o__Lachnospirales;f__Lachnospiraceae;g__UBA4285;s__UBA4285 sp900314255	151_0	128.574	Yes	PacBio Sequel II	Starch-EtOH 2	97.76	0	0	2959013	2	2295570	53.04
UW_TS_LCO3_1	JAKVNU000000000	d__Bacteria;p__Firmicutes_A;c__Clostridia;o__Lachnospirales;f__Lachnospiraceae;g__CAG-791;s__CAG-791 sp900317475	142_0	126.278	Yes	PacBio Sequel II	Starch-EtOH 2	96.15	0.69	0	3331916	1	3331916	51.78
UW_TS_LCO4_1	JAKVNF000000000	d__Bacteria;p__Firmicutes_A;c__Clostridia;o__Lachnospirales;f__Lachnospiraceae;g__CAG-791;s__	143_0	124.49	Yes	Illumina Novaseq S4	Starch-EtOH 2	96.55	1.26	33.33	4300133	4	930953	56.63
UW_TS_LCO5_1	JALCER000000000	d__Bacteria;p__Firmicutes_A;c__Clostridia;o__Lachnospirales;f__Lachnospiraceae;g__Eubacterium_H;s__Eubacterium_H sp900318755	139_0	117.252	Yes	Illumina Novaseq S4	Starch-EtOH 2	95.22	0.64	0	2221264	56	47465	55.08
UW_TS_PED1_1	JAKVLZ000000000	d__Bacteria;p__Firmicutes;c__Bacilli;o__Lactobacillales;f__Lactobacillaceae;g__Pediococcus;s__Pediococcus acidilactici	74_1	128.899	Yes	PacBio Sequel II	Starch-EtOH 2	98.77	0	0	1931124	1	1931124	42.28
UW_TS_PED2_1	JAKVNG000000000	d__Bacteria;p__Firmicutes;c__Bacilli;o__Lactobacillales;f__Lactobacillaceae;g__Pediococcus;s__Pediococcus pentosaceus	75_0	128.572	Yes	PacBio Sequel II	Starch-EtOH 2	98.77	0	0	1661130	1	1661130	37.39
UW_TS_PREV1_1	JAKVNH000000000	d__Bacteria;p__Bacteroidota;c__Bacteroidia;o__Bacteroidales;f__Bacteroidaceae;g__Prevotella;s__Prevotella sp002409785	3_1	129.509	Yes	PacBio Sequel II	Starch-EtOH 2	97.97	1.94	0	3170899	1	3170899	44.33
UW_TS_EGG1_1	JALCHN000000000	d__Bacteria;p__Actinobacteriota;c__Coriobacteriia;o__Coriobacteriales;f__Eggerthellaceae;g__RUG013;s__	22_2	120.707	Yes	Illumina Novaseq S4	Starch-EtOH 3	99.19	1.49	0	1959449	56	44707	64.75
UW_TS_LIMLAC1_1	JALCHW000000000	d__Bacteria;p__Firmicutes;c__Bacilli;o__Lactobacillales;f__Lactobacillaceae;g__Limosilactobacillus;s__Limosilactobacillus mucosae	45_2	113.501	Yes	Illumina NovaSeq S4	Starch-EtOH 3	91.47	0.82	50	1846668	60	40201	47.12
UW_TS_ACET6_1	JALCKK000000000	d__Bacteria;p__Proteobacteria;c__Alphaproteobacteria;o__Acetobacterales;f__Acetobacteraceae;g__Acetobacter;s__Acetobacter indonesiensis	125_0	113.692	Yes	Illumina NovaSeq S4	Starch-EtOH 4	89.05	0	0	2336729	23	133774	55.1
UW_TS_ANEURI1_1	JALCKS000000000	d__Bacteria;p__Firmicutes;c__Bacilli;o__Aneurinibacillales;f__Aneurinibacillaceae;g__Aneurinibacillus;s__Aneurinibacillus aneurinilyticus	79_0	122.116	Yes	Illumina Novaseq S4	Starch-EtOH 4	99.22	1.68	0	5042126	94	88132	43.61
UW_TS_BAC1_1	JALCJO000000000	d__Bacteria;p__Firmicutes;c__Bacilli;o__Bacillales;f__Bacillaceae_C;g__Bacillus_E;s__Bacillus_E coagulans_A	168_0	122.922	Yes	Illumina NovaSeq S4	Starch-EtOH 4	98.36	0	0	3029911	37	128955	47.02
UW_TS_BAC2_1	JALCJX000000000	d__Bacteria;p__Firmicutes;c__Bacilli;o__Bacillales;f__Bacillaceae_C;g__Bacillus_U;s__Bacillus_U oleronius	80_0	121.105	Yes	Illumina NovaSeq S4	Starch-EtOH 4	97.76	0.32	0	4977134	78	101624	34.81
UW_TS_CLOS1_1	JALCJE000000000	d__Bacteria;p__Firmicutes_A;c__Clostridia;o__Clostridiales;f__Clostridiaceae;g__Clostridium;s__Clostridium beijerinckii	131_0	122.905	Yes	Illumina NovaSeq S4	Starch-EtOH 4	99.19	1.61	0	5479157	77	126500	29.62
UW_TS_LEVLAC1_1	JAKVLN000000000	d__Bacteria;p__Firmicutes;c__Bacilli;o__Lactobacillales;f__Lactobacillaceae;g__Levilactobacillus;s__Levilactobacillus sp004745505	52_0	126.374	Yes	Illumina NovaSeq S4	Starch-EtOH 4	99.38	0	0	2684549	9	462158	52.45
UW_TS_PAENI1_1	JALCKG000000000	d__Bacteria;p__Firmicutes;c__Bacilli;o__Paenibacillales;f__Paenibacillaceae;g__Paenibacillus;s__Paenibacillus lautus_A	157_0	122.295	Yes	Illumina Novaseq S4	Starch-EtOH 4	98.63	0.8	0	6678064	102	102579	51.51
UW_TS_LAC5_1	JAKVLG000000000	d__Bacteria;p__Firmicutes;c__Bacilli;o__Lactobacillales;f__Lactobacillaceae;g__Lactobacillus;s__Lactobacillus amylovorus	50_2	110.543	Yes	Illumina NovaSeq S4	Starch-EtOH 5	88.54	0	0	1567847	47	46197	38.21
UW_TS_LACPLAN1_1	JAKVLM000000000	d__Bacteria;p__Firmicutes;c__Bacilli;o__Lactobacillales;f__Lactobacillaceae;g__Lactiplantibacillus;s__Lactiplantibacillus pentosus	65_0	115.299	Yes	Illumina NovaSeq S4	Starch-EtOH 5	91.36	1.39	0	2638338	35	133313	46.91
					217
