# Supplementary material for: Comparison of metagenomes from fermentation of various agroindustrial residues suggests a common model of community organization
Source: Front Bioeng Biotechnol. 2023 May 10;11:1197175. doi: 10.3389/fbioe.2023.1197175 (PMC10228549; doi:10.3389/fbioe.2023.1197175)
Supplement: Supplementary file 7 [file Table5.XLSX]

## Sheet: Table S5
Table S5. Enzyme list and reaction presence or absence in all MAGs used for metabolic make up of MAGs and genomes
Sheet Name	Description
S5a	Reaction List used to determine genomic metabolic make up of each MAG and genome
S5b	BIGGS Model presence or absence in each MAG
S5c	Presence or absnece of metabolic enzymes from specific metabolic pathways used for hierarchical clustering

## Sheet: S5a. Enzyme_List
S5a. Enzyme List used to determine genomic metabolic make up of each MAG and genome
Column Number	Column Description
1	Reaction name used in the script
2	UniProt ID for the reaction
3	UniProt Name for the reaction
1	2	3
Enzyme Name	UniProt ID	UniProt name
*Electron Bifurcating Acyl-CoA Dehydrogenase (C4)	A0A6L5GPD6	Electron transfer flavoprotein subunit beta/FixA family protein
*Electron Bifurcating Acyl-CoA Dehydrogenase (C6)	A0A6L5GPD6	Electron transfer flavoprotein subunit beta/FixA family protein
*Electron Bifurcating Acyl-CoA Dehydrogenase (C8)	A0A6L5GPD6	Electron transfer flavoprotein subunit beta/FixA family protein
*Electron Bifurcating Acyl-CoA dehydrogenase (pentanoyl-CoA)	A0A6L5GPD6	Electron transfer flavoprotein subunit beta/FixA family protein
*Electron Bifurcating Acyl-CoA dehydrogenase (heptanoyl-CoA)	A0A6L5GPD6	Electron transfer flavoprotein subunit beta/FixA family protein
*Electron Bifurcating Acyl-CoA Dehydrogenase (C4)	A0A6L5GQN4	Electron transfer flavoprotein subunit alpha/FixB family protein
*Electron Bifurcating Acyl-CoA Dehydrogenase (C6)	A0A6L5GQN4	Electron transfer flavoprotein subunit alpha/FixB family protein
*Electron Bifurcating Acyl-CoA Dehydrogenase (C8)	A0A6L5GQN4	Electron transfer flavoprotein subunit alpha/FixB family protein
*Electron Bifurcating Acyl-CoA dehydrogenase (pentanoyl-CoA)	A0A6L5GQN4	Electron transfer flavoprotein subunit alpha/FixB family protein
*Electron Bifurcating Acyl-CoA dehydrogenase (heptanoyl-CoA)	A0A6L5GQN4	Electron transfer flavoprotein subunit alpha/FixB family protein
*Hydroxy-Acyl-CoA Thioesterase	A0A6N7IY41	Thioesterase
Energy conserving hydrogenase	A0A6N7IYC5	NADH-quinone oxidoreductase subunit NuoB (EC 1.6.5.11)
Energy conserving hydrogenase	A0A6N7IYC8	NADH-quinone oxidoreductase subunit C
Energy conserving hydrogenase	A0A6N7IYD6	NADH-quinone oxidoreductase subunit D
*Ferredoxin:NAD oxidoreductase (2 protons translocated)	A0A6N7IZ71	Ion-translocating oxidoreductase complex subunit B (EC 7.-.-.-) (Rnf electron transport complex subunit B)
*Ferredoxin:NAD oxidoreductase (2 protons translocated)	A0A6N7IZA1	Ion-translocating oxidoreductase complex subunit E (EC 7.-.-.-) (Rnf electron transport complex subunit E)
*Ferredoxin:NAD oxidoreductase (2 protons translocated)	A0A6N7IZF8	Ion-translocating oxidoreductase complex subunit D (EC 7.-.-.-) (Rnf electron transport complex subunit D)
Energy conserving hydrogenase	A0A6N7J003	4Fe-4S dicluster domain-containing protein
Energy conserving hydrogenase	A0A6N7J0I1	NADH-quinone oxidoreductase subunit H
*Ferredoxin:NAD oxidoreductase (2 protons translocated)	A0A6N7J0N4	Ion-translocating oxidoreductase complex subunit G (EC 7.-.-.-) (Rnf electron transport complex subunit G)
*Ferredoxin:NAD oxidoreductase (2 protons translocated)	A0A6N7J0S6	Ion-translocating oxidoreductase complex subunit A (EC 7.-.-.-) (Rnf electron transport complex subunit A)
*Ferredoxin:NAD oxidoreductase (2 protons translocated)	A0A6N7J0W2	Ion-translocating oxidoreductase complex subunit C (EC 7.-.-.-) (Rnf electron transport complex subunit C)
Energy conserving hydrogenase	A0A6N7J178	NADH-quinone oxidoreductase subunit L
*Electron Bifurcating Acyl-CoA Dehydrogenase (C4)	A0A6N7J2R9	Acyl-CoA dehydrogenase
*Electron Bifurcating Acyl-CoA Dehydrogenase (C6)	A0A6N7J2R9	Acyl-CoA dehydrogenase
*Electron Bifurcating Acyl-CoA Dehydrogenase (C8)	A0A6N7J2R9	Acyl-CoA dehydrogenase
*Electron Bifurcating Acyl-CoA dehydrogenase (pentanoyl-CoA)	A0A6N7J2R9	Acyl-CoA dehydrogenase
*Electron Bifurcating Acyl-CoA dehydrogenase (heptanoyl-CoA)	A0A6N7J2R9	Acyl-CoA dehydrogenase
Lactose transport via PEP:Pyr PTS	P0A283	PTS system glucose-specific EIIA component (EIIA-Glc) (EIII-Glc) (Glucose-specific phosphotransferase enzyme IIA component)
Lactose transport via PEP:Pyr PTS	P11162	PTS system lactose-specific EIICB component (EIICB-Lac) (EII-Lac) [Includes: PTS system lactose-specific EIIC component (Lactose permease IIC component); PTS system lactose-specific EIIB component (EC 2.7.1.207) (Lactose-specific phosphotransferase enzyme IIB component)]
Lactose:galactose antiporter	P23936	Lactose permease (Lactose transport protein) (Lactose-proton symporter) [Includes: Putative phosphotransferase enzyme IIA component (EC 2.7.1.-) (Putative PTS system EIIA component)]
Lactose transport via proton symport	P23936	Lactose permease (Lactose transport protein) (Lactose-proton symporter) [Includes: Putative phosphotransferase enzyme IIA component (EC 2.7.1.-) (Putative PTS system EIIA component)]
4-hydroxybutyrate coenzyme a transferase	P38942	4-hydroxybutyrate coenzyme A transferase (EC 2.8.3.-)
D galactose transport via proton symport	P0AEP1	Galactose-proton symporter (Galactose transporter)
Lactose transport via proton symport	P02920	Lactose permease (Lactose-proton symport)
Alcohol dehydrogenase (ethanol)	P39451	Alcohol dehydrogenase, propanol-preferring (EC 1.1.1.1)
3-hydroxyacyl-CoA dehydrogenase (acetoacetyl-CoA)	A0A6N7J1B3	3-hydroxybutyryl-CoA dehydrogenase (EC 1.1.1.157)
3-hydroxybutyryl-CoA dehydrogenase (NADP)	A0A6N7J1B3	3-hydroxybutyryl-CoA dehydrogenase (EC 1.1.1.157)
3-hydroxyacyl-CoA dehydrogenase (3-oxohexanoyl-CoA)	A0A6N7J1B3	3-hydroxybutyryl-CoA dehydrogenase (EC 1.1.1.157)
3-hydroxyacyl-CoA dehydrogenase (3-oxooctanoyl-CoA)	A0A6N7J1B3	3-hydroxybutyryl-CoA dehydrogenase (EC 1.1.1.157)
3-hydroxyacyl-CoA dehydrogenase (3-oxovaleryl-CoA)	A0A6N7J1B3	3-hydroxybutyryl-CoA dehydrogenase (EC 1.1.1.157)
D-lactate dehydrogenase	P52643	D-lactate dehydrogenase (D-LDH) (EC 1.1.1.28) (Fermentative lactate dehydrogenase)
Phosphogluconate dehydrogenase (NAD)	G5EBD7	6-phosphogluconate dehydrogenase, NAD(+)-dependent, decarboxylating (6PGDH) (EC 1.1.1.343)
Glucose 6-phosphate dehydrogenase	P0AC53	Glucose-6-phosphate 1-dehydrogenase (G6PD) (EC 1.1.1.49) [Cleaved into: Extracellular death factor (EDF)]
Malate dehydrogenase	P61889	Malate dehydrogenase (EC 1.1.1.37)
Malic Enzyme (NAD)	P26616	NAD-dependent malic enzyme (NAD-ME) (EC 1.1.1.38)
Malic enzyme (NADP)	P76558	NADP-dependent malic enzyme (NADP-ME) (EC 1.1.1.40)
Isocitrate dehydrogenase (NAD)	P08200	Isocitrate dehydrogenase [NADP] (IDH) (EC 1.1.1.42) (IDP) (NADP(+)-specific ICDH) (Oxalosuccinate decarboxylase)
Isocitrate dehydrogenase (NADP)	P08200	Isocitrate dehydrogenase [NADP] (IDH) (EC 1.1.1.42) (IDP) (NADP(+)-specific ICDH) (Oxalosuccinate decarboxylase)
Phosphogluconate dehydrogenase	P00350	6-phosphogluconate dehydrogenase, decarboxylating (EC 1.1.1.44)
Gamma-hydroxybutyrate dehydrogenase (NADH)	P0A9V8	3-sulfolactaldehyde reductase (SLA reductase) (EC 1.1.1.373) (4-hydroxybutyrate dehydrogenase) (EC 1.1.1.61) (Gamma-hydroxybutyrate dehydrogenase) (GHBDH) (Succinic semialdehyde reductase) (SSA reductase)
Glycerol-3-phosphate dehydrogenase (NAD)	P0A6S7	Glycerol-3-phosphate dehydrogenase [NAD(P)+] (EC 1.1.1.94) (NAD(P)H-dependent glycerol-3-phosphate dehydrogenase)
Glycerol-3-phosphate dehydrogenase (NADP)	P0A6S7	Glycerol-3-phosphate dehydrogenase [NAD(P)+] (EC 1.1.1.94) (NAD(P)H-dependent glycerol-3-phosphate dehydrogenase)
(FeFe)-hydrogenase, cytoplasm	A0A6L5GP40	4Fe-4S dicluster domain-containing protein
Ferredoxin---NADP+ reductase	P28861	Flavodoxin/ferredoxin--NADP reductase (EC 1.18.1.2) (EC 1.19.1.1) (Ferredoxin (flavodoxin):NADP(+) oxidoreductase) (Ferredoxin--NADP reductase) (FNR) (Flavodoxin--NADP reductase) (FLDR) (Methyl viologen resistance protein A) (dA1)
Acetaldehyde dehydrogenase (acetylating)	P77580	Acetaldehyde dehydrogenase (EC 1.2.1.10) (Acetaldehyde dehydrogenase [acetylating])
Pyruvate dehdyrogenase	P0A9P0	Dihydrolipoyl dehydrogenase (EC 1.8.1.4) (Dihydrolipoamide dehydrogenase) (E3 component of pyruvate and 2-oxoglutarate dehydrogenases complexes) (Glycine cleavage system L protein)
Pyruvate dehdyrogenase	P0AFG8	Pyruvate dehydrogenase E1 component (PDH E1 component) (EC 1.2.4.1)
Pyruvate dehdyrogenase	P06959	Dihydrolipoyllysine-residue acetyltransferase component of pyruvate dehydrogenase complex (EC 2.3.1.12) (Dihydrolipoamide acetyltransferase component of pyruvate dehydrogenase complex) (E2)
2-Oxoglutarate dehydrogenase	P0AFG3	2-oxoglutarate dehydrogenase E1 component (EC 1.2.4.2) (Alpha-ketoglutarate dehydrogenase)
2-Oxoglutarate dehydrogenase	P0AFG6	Dihydrolipoyllysine-residue succinyltransferase component of 2-oxoglutarate dehydrogenase complex (EC 2.3.1.61) (2-oxoglutarate dehydrogenase complex component E2) (OGDC-E2) (Dihydrolipoamide succinyltransferase component of 2-oxoglutarate dehydrogenase complex)
2-Oxoglutarate dehydrogenase	P0A9P0	Dihydrolipoyl dehydrogenase (EC 1.8.1.4) (Dihydrolipoamide dehydrogenase) (E3 component of pyruvate and 2-oxoglutarate dehydrogenases complexes) (Glycine cleavage system L protein)
Glyceraldehyde-3-phosphate dehydrogenase	P0A9B2	Glyceraldehyde-3-phosphate dehydrogenase A (GAPDH-A) (EC 1.2.1.12) (NAD-dependent glyceraldehyde-3-phosphate dehydrogenase)
Lactaldehyde dehydrogenase	P25553	Lactaldehyde dehydrogenase (EC 1.2.1.22) (Aldehyde dehydrogenase A) (Glycolaldehyde dehydrogenase) (EC 1.2.1.21)
Succinate-semialdehyde dehydrogenase (NAD)	P76149	Succinate semialdehyde dehydrogenase [NAD(P)+] Sad (SSADH) (SSDH) (EC 1.2.1.16)
Aldehyde dehydrogenase (acetaldehyde, NAD)	P77445	Acetaldehyde dehydrogenase (acetylating) EutE (EC 1.2.1.10) (Ethanolamine utilization protein EutE)
Aldehyde dehydrogenase formaldehyde NAD	P46154	Glutathione-independent formaldehyde dehydrogenase (FALDH) (FDH) (EC 1.2.1.46) (Formaldehyde dismutase) (EC 1.2.98.1)
Succinate-semialdehyde dehydrogenase (NADP)	P25526	Succinate-semialdehyde dehydrogenase [NADP(+)] GabD (SSDH) (EC 1.2.1.79) (Glutarate-semialdehyde dehydrogenase) (EC 1.2.1.-)
*Pyruvate flavodoxin oxidoreductase	P94692	Pyruvate:ferredoxin oxidoreductase (PFOR) (POR) (EC 1.2.7.1) (Pyruvate synthase)
2-oxoglutarate ferredoxin oxidoreductase	O53181	2-oxoglutarate oxidoreductase subunit KorB (EC 1.2.7.3) (Alpha-ketoglutarate oxidoreductase subunit beta) (KG oxidoreductase subunit beta) (KGO subunit beta) (KOR subunit beta)
2-oxoglutarate ferredoxin oxidoreductase	O53182	2-oxoglutarate oxidoreductase subunit KorA (EC 1.2.7.3) (Alpha-ketoglutarate oxidoreductase subunit alpha/gamma) (KG oxidoreductase subunit alpha/gamma) (KGO subunit alpha/gamma) (KOR subunit alpha/gamma)
Carbon monoxide dehydrogenase / acetyl-CoA synthase 2	P31896	Carbon monoxide dehydrogenase (CODH) (EC 1.2.7.4)
Electron bifurcating lactate dehydrogenase	A0A6L5GPD6	Electron transfer flavoprotein subunit beta/FixA family protein
Electron bifurcating lactate dehydrogenase	A0A6L5GQN4	Electron transfer flavoprotein subunit alpha/FixB family protein
Electron bifurcating lactate dehydrogenase	A0A6L5GQT1	FAD-binding oxidoreductase
Acryloyl-CoA reductase	P26646	Probable acrylyl-CoA reductase AcuI (EC 1.3.1.84) (Acryloyl-coenzyme A reductase AcuI)
Succinate dehydrogenase	P0AC41	Succinate dehydrogenase flavoprotein subunit (EC 1.3.5.1)
Succinate dehydrogenase	P07014	Succinate dehydrogenase iron-sulfur subunit (EC 1.3.5.1)
Succinate dehydrogenase	P69054	Succinate dehydrogenase cytochrome b556 subunit (Cytochrome b-556)
Succinate dehydrogenase	P0AC44	Succinate dehydrogenase hydrophobic membrane anchor subunit
Acyl-CoA dehydrogenase (butanoyl-CoA)	A0A6N7J2R9	Acyl-CoA dehydrogenase
Acyl-CoA dehydrogenase (hexanoyl-CoA)	A0A6N7J2R9	Acyl-CoA dehydrogenase
Acyl-CoA dehydrogenase (octanoyl-CoA)	A0A6N7J2R9	Acyl-CoA dehydrogenase
Acyl-CoA dehydrogenase (pentanoyl-CoA)	A0A6N7J2R9	Acyl-CoA dehydrogenase
Acyl-CoA dehydrogenase (heptanoyl-CoA)	A0A6N7J2R9	Acyl-CoA dehydrogenase
5,10-methylenetetrahydrofolate reductase (NADH)	P0AEZ1	5,10-methylenetetrahydrofolate reductase (EC 1.5.1.20)
FMN reductase NADPH dependent	P80644	FMN reductase (NADPH) (EC 1.5.1.38) (FMN reductase) (Sulfate starvation-induced protein 4) (SSI4)
FMN reductase	P75893	FMN reductase (NADH) RutF (EC 1.5.1.42) (FMN reductase) (NADH-flavin reductase RutF) (NADH:flavin oxidoreductase)
Methylenetetrahydrofolate dehydrogenase (NADP)	P24186	Bifunctional protein FolD [Includes: Methylenetetrahydrofolate dehydrogenase (EC 1.5.1.5); Methenyltetrahydrofolate cyclohydrolase (EC 3.5.4.9)]
NAD(P) transhydrogenase	P27306	Soluble pyridine nucleotide transhydrogenase (STH) (EC 1.6.1.1) (NAD(P)(+) transhydrogenase [B-specific])
Methyltetrahydrofolate:corrinoid/iron-sulfur protein methyltransferase (MeTr)	Q46389	5-methyltetrahydrofolate:corrinoid/iron-sulfur protein co-methyltransferase (EC 2.1.1.258) (5-methyltetrahydrofolate corrinoid/iron sulfur protein methyltransferase) (MeTr)
Methylmalonyl-CoA Carboxyltransferase	P02904	Methylmalonyl-CoA carboxyltransferase 1.3S subunit (EC 2.1.3.1) (Biotin carboxyl carrier protein of transcarboxylase) (Transcarboxylase, 1.3S subunit)
Methylmalonyl-CoA Carboxyltransferase	Q70AC7	Methylmalonyl-CoA carboxyltransferase 5S subunit (EC 2.1.3.1) (Transcarboxylase 5S subunit)
Methylmalonyl-CoA Carboxyltransferase	Q8GBW6	Methylmalonyl-CoA carboxyltransferase 12S subunit (EC 2.1.3.1) (Transcarboxylase 12S subunit)
Transketolase 1	P27302	Transketolase 1 (TK 1) (EC 2.2.1.1)
Transketolase 2	P33570	Transketolase 2 (TK 2) (EC 2.2.1.1)
Transaldolase	P0A867	Transaldolase A (EC 2.2.1.2)
Hexanoyl-CoA:acetyl-CoA C-acyltransferase	A0A6N7J2P1	Acetyl-CoA C-acetyltransferase
Acetyl-CoA C-acyltransferase (3-oxovaleryl-CoA)	A0A6N7J2P1	Acetyl-CoA C-acetyltransferase
Acetyl-CoA synthase	P27550	Acetyl-coenzyme A synthetase (AcCoA synthetase) (Acs) (EC 6.2.1.1) (Acetate--CoA ligase) (Acyl-activating enzyme)
Pyruvate formate lyase	P09373	Formate acetyltransferase 1 (EC 2.3.1.54) (Pyruvate formate-lyase 1)
Phosphotransacetylase	P0A9M8	Phosphate acetyltransferase (EC 2.3.1.8) (Phosphotransacetylase)
Acetyl-CoA C-acetyltransferase	A0A6N7J2P1	Acetyl-CoA C-acetyltransferase
Butanoyl-CoA:acetyl-CoA C-butanoyltransferase	A0A6N7J2P1	Acetyl-CoA C-acetyltransferase
Acetyl-CoA C-acyltransferase (3-oxoheptanoyl-CoA)	A0A6N7J2P1	Acetyl-CoA C-acetyltransferase
Citrate synthase	P0ABH7	Citrate synthase (EC 2.3.3.16)
ATP Citrate Lyase	P69330	Citrate lyase acyl carrier protein (Citrate lyase gamma chain)
ATP Citrate Lyase	P75726	Citrate lyase alpha chain (Citrase alpha chain) (EC 4.1.3.6) (Citrate (pro-3S)-lyase alpha chain) (Citrate CoA-transferase subunit) (EC 2.8.3.10)
ATP Citrate Lyase	P0A9I1	Citrate lyase subunit beta (Citrase beta chain) (EC 4.1.3.6) (Citrate (pro-3S)-lyase subunit beta) (Citryl-CoA lyase subunit) (EC 4.1.3.34)
Malate synthase	P08997	Malate synthase A (MSA) (EC 2.3.3.9)
Aspartate transaminase	P00509	Aspartate aminotransferase (AspAT) (EC 2.6.1.1) (Transaminase A)
Glucokinase	P0A6V8	Glucokinase (EC 2.7.1.2) (Glucose kinase)
Phosphoenolpyruvate:glycerone phosphotransferase	P76015	PEP-dependent dihydroxyacetone kinase, dihydroxyacetone-binding subunit DhaK (EC 2.7.1.121)
Phosphoenolpyruvate:glycerone phosphotransferase	P76014	PEP-dependent dihydroxyacetone kinase, ADP-binding subunit DhaL (EC 2.7.1.121)
Dihydroxyacetone phosphotransferase	P37349	PEP-dependent dihydroxyacetone kinase, phosphoryl donor subunit DhaM (EC 2.7.1.121) (Dihydroxyacetone kinase subunit M)
Phosphoenolpyruvate:glycerone phosphotransferase	P37349	PEP-dependent dihydroxyacetone kinase, phosphoryl donor subunit DhaM (EC 2.7.1.121) (Dihydroxyacetone kinase subunit M)
Tagatose-6-phosphate kinase	P9WID7	ATP-dependent 6-phosphofructokinase (ATP-PFK) (Phosphofructokinase) (EC 2.7.1.11) (Phosphofructokinase A) (Phosphohexokinase) (Tagatose-6-phosphate kinase) (EC 2.7.1.144)
Tagatose-6-phosphate kinase	P06999	ATP-dependent 6-phosphofructokinase isozyme 2 (ATP-PFK 2) (Phosphofructokinase 2) (EC 2.7.1.11) (6-phosphofructokinase isozyme II) (Phosphohexokinase 2)
Deoxyribokinase	P0A9J6	Ribokinase (RK) (EC 2.7.1.15)
Ribokinase	P0A9J6	Ribokinase (RK) (EC 2.7.1.15)
Xylulokinase	P09099	Xylulose kinase (XK) (Xylulokinase) (EC 2.7.1.17) (1-deoxy-D-xylulokinase) (EC 2.7.1.-)
NAD kinase	P0A7B3	NAD kinase (EC 2.7.1.23) (ATP-dependent NAD kinase)
Dihydroxyacetone kinase	P76015	PEP-dependent dihydroxyacetone kinase, dihydroxyacetone-binding subunit DhaK (EC 2.7.1.121)
Dihydroxyacetone kinase	P76014	PEP-dependent dihydroxyacetone kinase, ADP-binding subunit DhaL (EC 2.7.1.121)
Glycerol kinase	P0A6F3	Glycerol kinase (EC 2.7.1.30) (ATP:glycerol 3-phosphotransferase) (Glycerokinase) (GK)
Pyruvate kinase	P0AD61	Pyruvate kinase I (EC 2.7.1.40) (PK-1)
Galactokinase	P0A6T3	Galactokinase (EC 2.7.1.6) (Galactose kinase)
Phosphofructokinase	P0A796	ATP-dependent 6-phosphofructokinase isozyme 1 (ATP-PFK 1) (Phosphofructokinase 1) (EC 2.7.1.11) (6-phosphofructokinase isozyme I) (Phosphohexokinase 1) (Sedoheptulose-7-phosphate kinase)
Acetate kinase	P0A6A3	Acetate kinase (EC 2.7.2.1) (Acetokinase)
Phosphoglycerate kinase	P0A799	Phosphoglycerate kinase (EC 2.7.2.3)
D-glucose transport via PEP:Pyr PTS	P69783	PTS system glucose-specific EIIA component (EIIA-Glc) (EIII-Glc) (Glucose-specific phosphotransferase enzyme IIA component)
D-glucose transport via PEP:Pyr PTS	P69786	PTS system glucose-specific EIICB component (EIICB-Glc) (EII-Glc) [Includes: Glucose permease IIC component (PTS system glucose-specific EIIC component); Glucose-specific phosphotransferase enzyme IIB component (EC 2.7.1.199) (PTS system glucose-specific EIIB component)]
Adenylate kinase	P69441	Adenylate kinase (AK) (EC 2.7.4.3) (ATP-AMP transphosphorylase) (ATP:AMP phosphotransferase) (Adenylate monophosphate kinase)
UDPglucose--hexose-1-phosphate uridylyltransferase	P09148	Galactose-1-phosphate uridylyltransferase (Gal-1-P uridylyltransferase) (EC 2.7.7.12) (UDP-glucose--hexose-1-phosphate uridylyltransferase)
Phosphoenolpyruvate synthase	P23538	Phosphoenolpyruvate synthase (PEP synthase) (EC 2.7.9.2) (Pyruvate, water dikinase)
Propionate CoA Transferase	B3EY95	Succinyl-CoA:acetate CoA-transferase (EC 2.8.3.18) (Succinyl-coenzyme A (CoA):acetate CoA-transferase) (SCACT)
Succinyl-CoA:acetate CoA transferase	B3EY95	Succinyl-CoA:acetate CoA-transferase (EC 2.8.3.18) (Succinyl-coenzyme A (CoA):acetate CoA-transferase) (SCACT)
Propanoyl-CoA: succinate CoA-transferase	P52043	Propionyl-CoA:succinate CoA transferase (EC 2.8.3.-)
*CoA Transferase (C4:0-C2:0)	A0A6N7J161	Butyryl-CoA:acetate CoA-transferase (Butyryl-CoA CoA-transferase) (EC 2.8.3.-)
*CoA Transferase (C5:0-C2:0)	A0A6N7J161	Butyryl-CoA:acetate CoA-transferase (Butyryl-CoA CoA-transferase) (EC 2.8.3.-)
*CoA Transferase (C6:0-C2:0)	A0A6N7J161	Butyryl-CoA:acetate CoA-transferase (Butyryl-CoA CoA-transferase) (EC 2.8.3.-)
*CoA Transferase (C7:0-C2:0)	A0A6N7J161	Butyryl-CoA:acetate CoA-transferase (Butyryl-CoA CoA-transferase) (EC 2.8.3.-)
CoA Transferase (C8:0-C2:0)	A0A6N7J161	Butyryl-CoA:acetate CoA-transferase (Butyryl-CoA CoA-transferase) (EC 2.8.3.-)
*Acyl-CoA Hydrolase (C6:0)	P0A8Z0	Acyl-CoA thioester hydrolase YciA (EC 3.1.2.-) (Protein P14)
*Acyl-CoA Hydrolase (C7:0)	P0A8Z0	Acyl-CoA thioester hydrolase YciA (EC 3.1.2.-) (Protein P14)
*Acyl-CoA Hydrolase (C8:0)	P0A8Z0	Acyl-CoA thioester hydrolase YciA (EC 3.1.2.-) (Protein P14)
*Acyl-CoA Hydrolase (C4:0)	P0A8Z0	Acyl-CoA thioester hydrolase YciA (EC 3.1.2.-) (Protein P14)
*Acyl-CoA Hydrolase (C5:0)	P0A8Z0	Acyl-CoA thioester hydrolase YciA (EC 3.1.2.-) (Protein P14)
Hydroxyacylglutathione hydrolase	P0AC84	Hydroxyacylglutathione hydrolase GloB (EC 3.1.2.6) (Glyoxalase II) (Glx II)
Hydroxyacylglutathione hydrolase	P75849	Hydroxyacylglutathione hydrolase GloC (EC 3.1.2.6) (Accessory type II glyoxalase) (Glyoxalase II 2) (GlxII-2)
Fructose-bisphosphatase	P0A993	Fructose-1,6-bisphosphatase class 1 (FBPase class 1) (EC 3.1.3.11) (D-fructose-1,6-bisphosphate 1-phosphohydrolase class 1)
B-galactosidase	P00722	Beta-galactosidase (Beta-gal) (EC 3.2.1.23) (Lactase)
6-phospho-beta-galactosidase	C7N8L9	6-phospho-beta-galactosidase (EC 3.2.1.85) (Beta-D-phosphogalactoside galactohydrolase) (PGALase) (P-beta-Gal) (PBG)
Methenyltetrahydrofolate cyclohydrolase	P24186	Bifunctional protein FolD [Includes: Methylenetetrahydrofolate dehydrogenase (EC 1.5.1.5); Methenyltetrahydrofolate cyclohydrolase (EC 3.5.4.9)]
Inorganic diphosphatase	P0A7A9	Inorganic pyrophosphatase (EC 3.6.1.1) (Pyrophosphate phospho-hydrolase) (PPase)
Oxaloacetate decarboxylase	Q9HUU1	Oxaloacetate decarboxylase (EC 4.1.1.112)
Phosphoenolpyruvate carboxylase	P00864	Phosphoenolpyruvate carboxylase (PEPC) (PEPCase) (EC 4.1.1.31)
Phosphoenolpyruvate carboxykinase (ATP)	P22259	Phosphoenolpyruvate carboxykinase (ATP) (PCK) (PEP carboxykinase) (PEPCK) (EC 4.1.1.49)
Fructose-bisphosphate aldolase	P0A991	Fructose-bisphosphate aldolase class 1 (EC 4.1.2.13) (Fructose-bisphosphate aldolase class I) (FBP aldolase)
Sedoheptulose 1,7-bisphosphate aldolase	P0AB71	Fructose-bisphosphate aldolase class 2 (FBP aldolase) (FBPA) (EC 4.1.2.13) (Fructose-1,6-bisphosphate aldolase) (Fructose-bisphosphate aldolase class II) (Sedoheptulose bisphosphate aldolase)
Phosphoketolase (fructose-6-phosphate utilizing)	Q9AEM9	Xylulose-5-phosphate/fructose-6-phosphate phosphoketolase (EC 4.1.2.22) (EC 4.1.2.9)
Deoxyribose-phosphate aldolase	P0A6L0	Deoxyribose-phosphate aldolase (DERA) (EC 4.1.2.4) (2-deoxy-D-ribose 5-phosphate aldolase) (Phosphodeoxyriboaldolase) (Deoxyriboaldolase)
Tagatose-bisphosphate aldolase	P0AB74	D-tagatose-1,6-bisphosphate aldolase subunit KbaY (TBPA) (TagBP aldolase) (EC 4.1.2.40) (D-tagatose-bisphosphate aldolase class II) (Ketose 1,6-bisphosphate aldolase class II) (Tagatose-bisphosphate aldolase)
3-hexulose-6-phosphate synthase	P42405	3-hexulose-6-phosphate synthase (HPS) (EC 4.1.2.43) (D-arabino-3-hexulose-6-phosphate formaldehyde lyase) (HUMPS)
Phosphoketolase (xylulose-5-phosphate utilizing)	Q9AEM9	Xylulose-5-phosphate/fructose-6-phosphate phosphoketolase (EC 4.1.2.22) (EC 4.1.2.9)
Isocitrate lyase	P0A9G6	Isocitrate lyase (ICL) (EC 4.1.3.1) (Isocitrase) (Isocitratase)
Enolase	P0A6P9	Enolase (EC 4.2.1.11) (2-phospho-D-glycerate hydro-lyase) (2-phosphoglycerate dehydratase)
4-hydroxybutanoyl-CoA dehydratase	P55792	4-hydroxybutyryl-CoA dehydratase/vinylacetyl-CoA-Delta-isomerase (4-BUDH) (EC 4.2.1.120) (EC 5.3.3.3) (Gamma-aminobutyrate metabolism dehydratase/isomerase)
3-hydroxyacyl-CoA dehydratase (3-hydroxyheptanoyl-CoA)	A0A6N7J249	Enoyl-CoA hydratase/isomerase family protein
3-hydroxyacyl-CoA dehydratase (3-hydroxyhexanoyl-CoA)	A0A6N7J249	Enoyl-CoA hydratase/isomerase family protein
3-hydroxyacyl-CoA dehydratase (3-hydroxyoctanoyl-CoA)	A0A6N7J249	Enoyl-CoA hydratase/isomerase family protein
Fumarase	P0AC33	Fumarate hydratase class I, aerobic (EC 4.2.1.2) (Fumarase A) (Oxaloacetate keto--enol-isomerase) (OAAKE isomerase) (Oxaloacetate tautomerase) (EC 5.3.2.2)
Aconitate hydratase	P25516	Aconitate hydratase A (ACN) (Aconitase) (EC 4.2.1.3) (Iron-responsive protein-like) (IRP-like) (RNA-binding protein) (Stationary phase enzyme)
Lactoyl CoA dehydratase	G3KIM3	Lactoyl-CoA dehydratase subunit beta (EC 4.2.1.54) ((R)-lactyl-CoA dehydratase component E II) (2-hydroxybutyroyl-CoA dehydratase)
Lactoyl CoA dehydratase	G3KIM4	Lactoyl-CoA dehydratase subunit alpha (EC 4.2.1.54) ((R)-lactyl-CoA dehydratase component E II) (2-hydroxybutyroyl-CoA dehydratase)
3-hydroxyacyl-CoA dehydratase (3-hydroxybutanoyl-CoA)	A0A6N7J249	Enoyl-CoA hydratase/isomerase family protein
3-hydroxyacyl-CoA dehydratase (3-hydroxypentanoyl-CoA)	A0A6N7J249	Enoyl-CoA hydratase/isomerase family protein
Methylglyoxal synthase	P0A731	Methylglyoxal synthase (MGS) (EC 4.2.3.3)
Lactoylglutathione lyase	P0AC81	Lactoylglutathione lyase (EC 4.4.1.5) (Aldoketomutase) (Glyoxalase I) (Glx I) (Ketone-aldehyde mutase) (Methylglyoxalase) (S-D-lactoylglutathione methylglyoxal lyase)
Lactate racemase	F9USS9	Lactate racemase (Lar) (EC 5.1.2.1) (Lactate racemization operon protein LarA)
Ribulose 5-phosphate 3-epimerase	P0AG07	Ribulose-phosphate 3-epimerase (EC 5.1.3.1) (Pentose-5-phosphate 3-epimerase) (PPE) (R5P3E)
UDPglucose 4-epimerase	P09147	UDP-glucose 4-epimerase (EC 5.1.3.2) (Galactowaldenase) (UDP-galactose 4-epimerase)
Aldose 1-epimerase	P0A9C3	Aldose 1-epimerase (EC 5.1.3.3) (Galactose mutarotase) (Type-1 mutarotase)
Methylmalonyl-CoA epimerase	Q3IZP4	Ethylmalonyl-CoA/methylmalonyl-CoA epimerase (EC 5.1.99.-) (EC 5.1.99.1)
Triose-phosphate isomerase	P0A858	Triosephosphate isomerase (TIM) (TPI) (EC 5.3.1.1) (Triose-phosphate isomerase)
Galactose-6-phosphate isomerase	P23494	Galactose-6-phosphate isomerase subunit LacA (EC 5.3.1.26)
Galactose-6-phosphate isomerase	P23495	Galactose-6-phosphate isomerase subunit LacB (EC 5.3.1.26)
Arabino-3-hexulose-6-P Isomerase	P42404	3-hexulose-6-phosphate isomerase (EC 5.3.1.27) (6-phospho-3-hexuloisomerase) (PHI)
Xylose isomerase	P00944	Xylose isomerase (EC 5.3.1.5) (D-xylulose keto-isomerase)
Ribose-5-phosphate isomerase	P0A7Z0	Ribose-5-phosphate isomerase A (EC 5.3.1.6) (Phosphoriboisomerase A) (PRI)
Glucose 6 phosphate isomerase	Q8ZPV9	Putative glucose-6-phosphate 1-epimerase (EC 5.1.3.15) (Putative D-hexose-6-phosphate mutarotase)
Glucose-6-phosphate isomerase	P0A6T1	Glucose-6-phosphate isomerase (GPI) (EC 5.3.1.9) (Phosphoglucose isomerase) (PGI) (Phosphohexose isomerase) (PHI)
Phosphoglycerate mutase	P62707	2,3-bisphosphoglycerate-dependent phosphoglycerate mutase (BPG-dependent PGAM) (PGAM) (Phosphoglyceromutase) (dPGM) (EC 5.4.2.11)
Phosphoglucomutase	P77366	Beta-phosphoglucomutase (Beta-PGM) (EC 5.4.2.6)
Phosphopentomutase	P0A6K6	Phosphopentomutase (EC 5.4.2.7) (Phosphodeoxyribomutase)
Methylmalonyl-CoA mutase	P27253	Methylmalonyl-CoA mutase (MCM) (EC 5.4.99.2)
Acetyl-CoA synthetase	P27550	Acetyl-coenzyme A synthetase (AcCoA synthetase) (Acs) (EC 6.2.1.1) (Acetate--CoA ligase) (Acyl-activating enzyme)
Succinate Coa ligase ADP forming	P0AGE9	Succinate--CoA ligase [ADP-forming] subunit alpha (EC 6.2.1.5) (Succinyl-CoA synthetase subunit alpha) (SCS-alpha)
Succinate Coa ligase ADP forming	P0A836	Succinate--CoA ligase [ADP-forming] subunit beta (EC 6.2.1.5) (Succinyl-CoA synthetase subunit beta) (SCS-beta)
Formate-tetrahydrofolate ligase	P21164	Formate--tetrahydrofolate ligase (EC 6.3.4.3) (Formyltetrahydrofolate synthetase) (FHS) (FTHFS)
Pyruvate carboxylase	A0A0H3JRU9	Pyruvate carboxylase (EC 6.4.1.1)
Acetyl-CoA carboxylase	P0ABD5	Acetyl-coenzyme A carboxylase carboxyl transferase subunit alpha (ACCase subunit alpha) (Acetyl-CoA carboxylase carboxyltransferase subunit alpha) (EC 2.1.3.15)
Acetyl-CoA carboxylase	P0A9Q5	Acetyl-coenzyme A carboxylase carboxyl transferase subunit beta (ACCase subunit beta) (Acetyl-CoA carboxylase carboxyltransferase subunit beta) (EC 2.1.3.15)
Propionyl-CoA carboxylase	Q5LUF3	Propionyl-CoA carboxylase alpha chain (EC 6.4.1.3)
*ATP Synthase	P0ABB0	ATP synthase subunit alpha (EC 7.1.2.2) (ATP synthase F1 sector subunit alpha) (F-ATPase subunit alpha)
*ATP Synthase	P0ABB4	ATP synthase subunit beta (EC 7.1.2.2) (ATP synthase F1 sector subunit beta) (F-ATPase subunit beta)
*ATP Synthase	P0ABA6	ATP synthase gamma chain (ATP synthase F1 sector gamma subunit) (F-ATPase gamma subunit)
*ATP Synthase	P0ABA4	ATP synthase subunit delta (ATP synthase F(1) sector subunit delta) (F-type ATPase subunit delta) (F-ATPase subunit delta)
*ATP Synthase	P0A6E6	ATP synthase epsilon chain (ATP synthase F1 sector epsilon subunit) (F-ATPase epsilon subunit)
D-xylose transport via ABC system	P37388	Xylose import ATP-binding protein XylG (EC 7.5.2.10)
D-xylose transport via ABC system	P0AGI4	Xylose transport system permease protein XylH
D-xylose transport via ABC system	P37387	D-xylose-binding periplasmic protein
Hexokinase (D-glucose:ATP)	B8I0V5	Hexokinase
L-lactate dehydrogenase	P00343	L-lactate dehydrogenase (L-LDH) (EC 1.1.1.27)
6-phosphogluconolactonase	P52697	6-phosphogluconolactonase (6-P-gluconolactonase) (Pgl) (EC 3.1.1.31)
6-phosphogluconate dehydratase	P0ADF6	Phosphogluconate dehydratase (EC 4.2.1.12) (6-phosphogluconate dehydratase) (Entner-Doudoroff dehydrase)
2-dehydro-3-deoxy-phosphogluconate aldolase	P0A955	KHG/KDPG aldolase [Includes: 4-hydroxy-2-oxoglutarate aldolase (EC 4.1.3.16) (2-keto-4-hydroxyglutarate aldolase) (KHG-aldolase); 2-dehydro-3-deoxy-phosphogluconate aldolase (EC 4.1.2.14) (2-keto-3-deoxy-6-phosphogluconate aldolase) (KDPG-aldolase) (Phospho-2-dehydro-3-deoxygluconate aldolase) (Phospho-2-keto-3-deoxygluconate aldolase)]
Pyruvate decarboxylase	Q8L388	Pyruvate decarboxylase (EC 4.1.1.1)
Lactate CoA transferase (acetyl-CoA)	G0VND6	Coenzyme A transferase
Glucose 6-Phosphate Dehydrogenase	P11411	Glucose-6-phosphate 1-dehydrogenase (G6PD) (EC 1.1.1.363) (Glucose-6-phosphate dehydrogenase (NAD(P)(+)))
Phosphoenolpyruvate carboxykinase (GTP)	Q6F494	Phosphoenolpyruvate carboxykinase [GTP] (PEP carboxykinase) (PEPCK) (EC 4.1.1.32) (GTP-dependent phosphoenolpyruvate carboxykinase) (GTP-PEPCK) (PckTk)
Fumarate Reductase NADH	P17412	Fumarate reductase flavoprotein subunit (EC 1.3.5.1) (Quinol-fumarate reductase flavoprotein subunit) (QFR flavoprotein subunit)
Fumarate Reductase NADH	P17596	Fumarate reductase iron-sulfur subunit (EC 1.3.5.1) (Quinol-fumarate reductase iron-sulfur subunit) (QFR iron-sulfur subunit)
Fumarate Reductase NADH	P17413	Fumarate reductase cytochrome b subunit (Quinol-fumarate reductase cytochrome b subunit) (QFR cytochrome b subunit)
Nucleoside-diphosphate kinase (ATP:GDP)	P0A763	Nucleoside diphosphate kinase (NDK) (NDP kinase) (EC 2.7.4.6) (Nucleoside-2-P kinase)
Electron confurcating hydrogenase	O52683	Fe-hydrogenase alpha subunit
Electron confurcating hydrogenase	O52682	Fe-hydrogenase beta subunit
Electron confurcating hydrogenase	O52681	Fe-hydrogenase gamma subunit

## Sheet: S5b. Enzyme_Search
S5b. BIGGS Model enzyme presence or absence in each MAG
Column Number	Column Description
1	MAG ID
2 - 170	Presence (1) or absence (0) of each enzyme
1	2	3	4	5	6	7	8	9	10	11	12	13	14	15	16	17	18	19	20	21	22	23	24	25	26	27	28	29	30	31	32	33	34	35	36	37	38	39	40	41	42	43	44	45	46	47	48	49	50
MAG	*Electron Bifurcating Acyl-CoA Dehydrogenase (C4)	*Electron Bifurcating Acyl-CoA Dehydrogenase (C6)	*Electron Bifurcating Acyl-CoA Dehydrogenase (C8)	*Electron Bifurcating Acyl-CoA dehydrogenase (pentanoyl-CoA)	*Electron Bifurcating Acyl-CoA dehydrogenase (heptanoyl-CoA)	*Hydroxy-Acyl-CoA Thioesterase	Energy conserving hydrogenase	*Ferredoxin:NAD oxidoreductase (2 protons translocated)	Lactose transport via PEP:Pyr PTS	Lactose:galactose antiporter	Lactose transport via proton symport	4-hydroxybutyrate coenzyme a transferase	D galactose transport via proton symport	Alcohol dehydrogenase (ethanol)	3-hydroxyacyl-CoA dehydrogenase (acetoacetyl-CoA)	3-hydroxybutyryl-CoA dehydrogenase (NADP)	3-hydroxyacyl-CoA dehydrogenase (3-oxohexanoyl-CoA)	3-hydroxyacyl-CoA dehydrogenase (3-oxooctanoyl-CoA)	3-hydroxyacyl-CoA dehydrogenase (3-oxovaleryl-CoA)	D-lactate dehydrogenase	Phosphogluconate dehydrogenase (NAD)	Glucose 6-phosphate dehydrogenase	Malate dehydrogenase	Malic Enzyme (NAD)	Malic enzyme (NADP)	Isocitrate dehydrogenase (NAD)	Isocitrate dehydrogenase (NADP)	Phosphogluconate dehydrogenase	Gamma-hydroxybutyrate dehydrogenase (NADH)	Glycerol-3-phosphate dehydrogenase (NAD)	Glycerol-3-phosphate dehydrogenase (NADP)	(FeFe)-hydrogenase, cytoplasm	Ferredoxin---NADP+ reductase	Acetaldehyde dehydrogenase (acetylating)	Pyruvate dehdyrogenase	2-Oxoglutarate dehydrogenase	Glyceraldehyde-3-phosphate dehydrogenase	Lactaldehyde dehydrogenase	Succinate-semialdehyde dehydrogenase (NAD)	Aldehyde dehydrogenase (acetaldehyde, NAD)	Aldehyde dehydrogenase formaldehyde NAD	Succinate-semialdehyde dehydrogenase (NADP)	*Pyruvate flavodoxin oxidoreductase	2-oxoglutarate ferredoxin oxidoreductase	Carbon monoxide dehydrogenase / acetyl-CoA synthase 2	Electron bifurcating lactate dehydrogenase	Fumarate Reductase NADH	Acryloyl-CoA reductase	Succinate dehydrogenase
UW_DM_ACET1_1	0	0	0	0	0	0	0	0	0	0	0	0	1	1	0	0	0	0	0	1	1	1	0	0	0	1	1	0	1	1	1	0	0	0	0	1	1	1	1	0	0	1	0	0	0	1	0	1	0
UW_DM_ACET2_1	1	1	1	1	1	0	0	0	0	0	0	0	1	1	1	1	1	1	1	1	1	1	0	0	0	1	1	0	1	1	1	0	1	0	0	1	1	1	1	0	0	1	1	0	0	1	0	1	0
UW_DM_ACUT1_1	1	1	1	1	1	1	0	0	0	0	0	1	0	0	1	1	1	1	1	1	0	0	0	0	0	0	0	0	0	1	1	1	0	0	0	0	1	1	1	0	1	1	1	0	0	0	0	0	0
UW_DM_ACUT2_1	1	1	1	1	1	1	0	0	0	0	0	1	0	0	1	1	1	1	1	1	0	0	1	0	0	0	0	0	0	1	1	1	0	0	0	0	1	1	1	0	0	1	1	0	0	1	0	0	0
UW_DM_ACUT3_1	0	0	0	0	0	1	0	0	0	0	0	0	0	0	1	1	1	1	1	1	0	0	0	0	0	0	0	0	0	1	1	1	0	0	0	0	1	1	1	0	1	1	1	0	0	0	0	0	0
UW_DM_ACUT4_1	0	0	0	0	0	1	0	0	0	0	0	0	0	0	0	0	0	0	0	1	0	0	1	0	0	0	0	0	0	1	1	1	0	0	0	0	0	1	1	0	0	1	1	0	0	0	0	0	0
UW_DM_ANA1_1	1	1	1	1	1	1	0	1	0	0	0	1	0	0	0	0	0	0	0	1	0	0	0	0	0	0	0	0	1	1	1	1	0	1	0	0	1	1	1	0	0	1	1	0	0	1	0	0	0
UW_DM_ANA2_1	1	1	1	1	1	1	0	1	0	0	0	1	0	0	0	0	0	0	0	1	0	0	0	0	0	0	0	0	1	1	1	1	0	1	0	0	1	1	1	0	0	1	1	0	0	1	0	0	0
UW_DM_ATO1_1	0	0	0	0	0	0	0	0	0	0	0	0	0	0	1	1	1	1	1	1	1	0	0	0	0	1	1	1	1	1	1	1	0	0	0	0	1	1	1	1	0	1	1	0	0	0	0	0	0
UW_DM_ATO2_1	0	0	0	0	0	0	0	0	0	0	0	0	0	0	1	1	1	1	1	1	0	0	0	1	0	1	1	0	1	1	1	1	0	0	0	0	0	1	1	1	0	1	1	0	0	0	0	0	0
UW_DM_BACIL1_1	0	0	0	0	0	0	0	0	0	0	0	0	0	0	0	0	0	0	0	1	0	0	0	1	0	0	0	0	0	1	1	0	0	0	0	0	1	0	0	0	0	0	1	0	0	0	0	0	0
UW_DM_BACTE1_1	1	1	1	1	1	0	0	0	0	0	0	1	1	0	1	1	1	1	1	1	0	0	0	0	0	0	0	0	0	1	1	1	0	0	0	0	1	1	0	0	0	1	1	1	0	0	0	0	0
UW_DM_BIF1_1	0	0	0	0	0	0	0	0	0	1	1	0	1	0	0	0	0	0	0	1	1	1	1	0	0	1	1	1	0	1	1	0	0	0	0	0	1	0	0	1	0	0	0	0	0	0	0	0	0
UW_DM_BIF2_1	0	0	0	0	0	0	0	0	0	0	0	0	1	1	0	0	0	0	0	1	1	1	1	0	0	1	1	1	0	1	1	0	0	0	0	0	1	0	0	1	0	0	0	0	0	0	0	0	0
UW_DM_BIF4_1	0	0	0	0	0	0	0	0	0	0	0	0	1	0	0	0	0	0	0	1	1	1	0	0	0	0	0	1	0	1	1	0	0	0	0	0	1	0	0	1	0	0	0	0	0	0	0	0	0
UW_DM_BURK1_1	0	0	0	0	0	0	0	0	0	0	0	0	0	0	0	0	0	0	0	0	0	0	0	1	0	1	1	0	1	0	0	0	0	0	0	1	1	1	1	0	0	1	0	0	0	1	0	0	0
UW_DM_CLOS2_1	1	1	1	1	1	1	0	1	0	0	0	1	1	0	1	1	1	1	1	1	1	0	1	1	0	1	1	0	1	1	1	1	0	0	0	0	1	0	0	1	0	0	1	0	1	1	0	0	0
UW_DM_DIAL1_1	1	1	1	1	1	1	0	0	0	0	0	1	0	0	0	0	0	0	0	1	0	0	0	0	0	1	1	0	0	1	1	0	0	0	0	0	1	1	1	0	0	1	1	0	0	0	0	0	0
UW_DM_ENTER1_1	0	0	0	0	0	1	0	0	0	0	0	0	1	1	0	0	0	0	0	1	0	0	1	0	0	0	0	0	0	1	1	0	0	0	0	0	1	1	1	1	0	1	1	0	0	0	0	0	0
UW_DM_FLAV1_1	1	1	1	1	1	0	0	0	0	0	0	1	0	1	1	1	1	1	1	1	0	0	0	0	0	0	0	0	0	1	1	0	0	0	0	1	1	1	1	0	0	1	0	1	0	1	0	0	0
UW_DM_LAC2_1	0	0	0	0	0	0	0	0	1	1	0	0	0	0	0	0	0	0	0	1	0	1	0	0	0	0	0	0	0	1	1	0	0	0	0	0	0	1	1	1	0	1	0	0	0	0	0	0	0
UW_DM_LAC3_1	0	0	0	0	0	0	0	0	1	1	0	0	0	0	0	0	0	0	0	0	0	1	1	0	0	0	0	0	0	1	1	0	0	0	0	0	1	1	1	1	0	1	0	0	0	0	0	0	0
UW_DM_LACCAS1_1	1	1	1	1	1	0	0	0	1	0	0	0	0	0	0	0	0	0	0	1	1	1	1	1	0	0	0	1	1	1	1	0	0	0	0	0	1	0	0	1	0	0	0	0	0	0	0	0	0
UW_DM_LACCAS2_1	0	0	0	0	0	0	0	0	1	0	0	0	1	0	0	0	0	0	0	1	1	1	1	1	0	0	0	1	1	1	1	0	0	0	0	0	1	1	1	1	0	1	0	0	0	0	0	1	0
UW_DM_LACCAS3_1	0	0	0	0	0	0	0	0	0	0	0	0	0	0	0	0	0	0	0	1	1	1	1	1	0	1	1	1	1	1	1	0	0	0	0	0	1	1	1	1	0	1	1	0	0	0	0	0	0
UW_DM_LCO1_1	0	0	0	0	0	0	0	0	0	0	0	0	0	0	0	0	0	0	0	1	0	0	0	0	0	1	1	0	0	0	0	1	0	0	0	0	0	1	1	1	0	1	1	0	0	0	0	0	0
UW_DM_LENLAC1_1	0	0	0	0	0	0	0	0	0	1	1	0	1	1	1	1	1	1	1	1	1	1	0	1	0	1	1	1	1	1	1	0	0	0	0	0	1	1	1	1	0	1	0	0	0	0	0	0	0
UW_DM_LIGLAC1_1	0	0	0	0	0	0	0	0	1	0	0	1	1	0	1	1	1	1	1	1	1	1	0	0	0	0	0	1	1	1	1	0	0	0	0	0	1	1	1	0	0	1	0	0	0	0	0	1	0
UW_DM_LIMLAC1_1	0	0	0	0	0	0	0	0	0	1	1	0	1	1	1	1	1	1	1	1	1	1	0	0	0	0	0	1	0	1	1	0	0	0	0	0	1	1	1	1	0	1	0	0	0	0	0	0	0
UW_DM_LIMLAC2_1	0	0	0	0	0	0	0	0	0	1	1	0	1	1	1	1	1	1	1	1	1	1	0	1	0	0	0	1	1	1	1	0	0	0	0	0	1	1	1	1	0	1	0	0	0	0	0	0	0
UW_DM_LIMLAC3_1	0	0	0	0	0	0	0	0	0	0	0	0	0	1	1	1	1	1	1	1	1	1	0	0	0	0	0	1	1	1	1	0	0	0	0	0	1	1	1	1	0	1	0	0	0	0	0	0	0
UW_DM_LIMLAC4_1	0	0	0	0	0	0	0	0	0	1	0	0	0	1	1	1	1	1	1	1	1	1	1	1	0	0	0	1	0	1	1	0	0	0	0	0	1	0	0	1	0	0	0	0	0	0	0	0	0
UW_DM_MEG1_1	1	1	1	1	1	1	0	1	0	0	0	1	1	0	1	1	1	1	1	1	1	0	0	1	0	1	1	1	1	1	1	0	0	0	0	0	1	1	1	0	0	1	1	0	0	1	0	0	0
UW_DM_PREV1_1	0	0	0	0	0	0	0	0	0	0	0	0	1	0	0	0	0	0	0	1	0	0	0	0	1	0	0	0	0	1	1	0	0	0	0	0	1	0	0	0	0	0	1	0	0	0	0	0	0
UW_DM_PSEUD1_1	1	1	1	1	1	0	0	0	0	0	0	1	1	1	1	1	1	1	1	1	1	1	0	0	0	1	1	0	1	0	0	0	1	1	0	1	1	1	1	0	1	1	0	0	0	1	0	0	1
UW_DM_SCHLAC1_1	0	0	0	0	0	0	0	0	1	0	0	0	1	0	1	1	1	1	1	1	1	1	1	1	0	0	0	1	1	1	1	0	0	0	0	0	1	1	1	1	0	1	0	0	0	0	0	1	0
UW_DM_XAN1_1	0	0	0	0	0	0	0	0	0	0	0	0	0	1	1	1	1	1	1	0	0	1	0	0	1	1	1	0	0	1	1	0	1	0	0	1	1	1	1	0	0	1	0	0	0	0	0	1	0
UW_DM_XAN2_1	0	0	0	0	0	0	0	0	0	0	0	0	0	1	1	1	1	1	1	0	0	1	0	0	0	1	1	0	0	1	1	0	1	0	0	0	1	1	1	0	0	1	0	0	0	0	0	1	0
UW_MP_ACET1_1	1	1	1	1	1	0	0	0	0	0	0	0	1	1	0	0	0	0	0	1	1	1	0	0	0	1	1	0	1	1	1	0	0	0	0	1	1	1	1	0	0	1	0	0	0	1	0	1	0
UW_MP_ACID1_1	1	1	1	1	1	1	0	0	0	0	0	1	0	0	1	1	1	1	1	1	0	0	0	1	0	1	1	0	1	1	1	1	0	0	0	0	1	1	1	1	1	1	1	0	0	1	0	0	0
UW_MP_ACID2_1	1	1	1	1	1	1	0	0	0	0	0	1	0	0	1	1	1	1	1	1	0	0	0	0	0	1	1	0	1	1	1	1	0	0	0	0	1	0	0	1	0	0	1	0	0	1	0	0	0
UW_MP_ACID3_1	1	1	1	1	1	1	0	0	0	0	0	0	0	0	0	0	0	0	0	1	0	0	0	0	0	1	1	0	0	0	0	1	0	0	0	0	1	1	1	0	0	1	1	0	0	1	0	0	0
UW_MP_ACID4_1	1	1	1	1	1	0	0	0	0	0	0	0	0	0	0	0	0	0	0	1	0	0	0	0	0	0	0	0	0	0	0	1	0	0	0	0	1	1	1	0	0	1	1	0	0	1	0	0	0
UW_MP_ACT1_1	0	0	0	0	0	0	0	0	0	0	0	0	1	0	0	0	0	0	0	1	1	1	0	0	0	1	1	1	0	1	1	0	0	0	0	1	1	1	1	0	0	1	0	0	0	0	0	0	0
UW_MP_ACT2_1	1	1	1	1	1	0	0	0	0	0	0	0	1	1	0	0	0	0	0	1	1	1	0	0	0	1	1	1	0	1	1	0	0	0	0	0	1	1	1	0	0	1	0	0	0	0	0	0	0
UW_MP_ACUT1_1	1	1	1	1	1	1	0	0	0	0	0	1	0	0	1	1	1	1	1	1	0	0	0	0	0	0	0	0	0	1	1	1	0	0	0	0	1	0	0	0	0	0	1	0	0	1	0	0	0
UW_MP_ACUT3_1	0	0	0	0	0	1	0	0	0	0	0	0	0	0	0	0	0	0	0	1	0	0	1	0	0	1	1	0	0	1	1	1	0	0	0	0	1	0	0	1	0	0	1	0	0	0	0	0	0
UW_MP_ACUT4_1	1	1	1	1	1	1	0	0	0	0	0	1	0	0	1	1	1	1	1	1	0	0	0	0	0	0	0	0	0	1	1	1	0	0	0	0	1	0	0	0	0	0	1	0	0	0	0	0	0
UW_MP_AGRLAC1_1	0	0	0	0	0	0	0	0	1	1	1	0	1	1	1	1	1	1	1	1	1	1	1	1	0	1	1	1	1	0	0	0	0	0	0	0	1	1	1	1	0	1	1	0	0	0	0	1	0
UW_MP_ANA1_1	1	1	1	1	1	1	0	0	0	0	0	1	0	0	1	1	1	1	1	1	0	0	0	0	0	1	1	0	0	1	1	1	0	0	0	0	1	1	1	1	0	1	1	0	0	0	0	0	0
UW_MP_ANA2_1	1	1	1	1	1	0	0	0	0	0	0	1	1	0	1	1	1	1	1	1	0	0	0	0	0	1	1	0	0	1	1	0	0	0	0	0	1	1	1	1	0	1	1	0	0	1	0	0	0
UW_MP_ANA3_1	1	1	1	1	1	1	0	0	0	0	0	1	0	0	1	1	1	1	1	1	0	0	0	0	0	1	1	0	0	1	1	1	0	0	0	0	1	1	0	1	0	0	1	0	0	0	0	0	0
UW_MP_ATO1_1	0	0	0	0	0	0	0	0	1	0	0	0	0	0	1	1	1	1	1	1	0	0	0	0	0	1	1	0	1	1	1	1	0	0	0	0	1	0	0	1	0	0	1	0	0	1	0	0	0
UW_MP_ATO2_1	0	0	0	0	0	0	0	0	1	0	0	0	0	0	0	0	0	0	0	1	0	0	0	1	0	1	1	0	1	1	1	1	0	0	0	0	1	0	0	1	0	0	1	0	0	1	0	0	0
UW_MP_ATO3_1	0	0	0	0	0	0	0	0	1	0	0	0	0	0	1	1	1	1	1	1	1	0	0	0	0	1	1	1	1	1	1	1	0	0	0	0	1	1	1	1	0	1	1	0	0	0	0	0	0
UW_MP_ATO4_1	0	0	0	0	0	0	0	0	1	0	0	0	0	0	1	1	1	1	1	1	0	0	0	1	0	1	1	0	1	0	0	1	0	0	0	0	1	0	0	1	0	0	1	0	0	0	0	0	0
UW_MP_ATO5_1	0	0	0	0	0	0	0	0	1	0	0	0	0	0	1	1	1	1	1	1	0	0	0	1	0	1	1	0	1	1	1	1	0	0	0	0	1	0	0	0	0	0	0	0	0	0	0	0	0
UW_MP_ATO6_1	0	0	0	0	0	0	0	0	0	0	0	0	0	0	1	1	1	1	1	1	1	0	0	0	0	0	0	1	1	1	1	1	0	0	0	0	1	1	1	1	0	1	1	0	0	0	0	0	0
UW_MP_BACIL1_1	0	0	0	0	0	0	0	0	0	0	0	0	0	0	0	0	0	0	0	0	0	0	0	0	0	0	0	0	0	0	0	1	0	0	0	0	1	0	1	1	0	0	1	0	0	0	0	0	0
UW_MP_BACIL2_1	0	0	0	0	0	0	0	0	0	0	0	0	0	0	0	0	0	0	0	1	0	0	1	0	0	0	0	0	0	1	1	1	0	0	0	0	1	1	1	1	0	1	0	0	0	0	0	0	0
UW_MP_BACIL3_1	0	0	0	0	0	0	0	0	0	0	0	0	0	0	0	0	0	0	0	1	0	0	0	1	0	0	0	0	1	1	1	1	0	0	0	0	1	1	1	1	0	1	1	0	0	0	0	0	0
UW_MP_BACIL4_1	0	0	0	0	0	0	0	0	0	0	0	0	0	0	0	0	0	0	0	0	0	0	0	0	0	0	0	0	0	0	0	1	0	0	0	0	1	1	1	1	0	0	1	0	0	0	0	0	0
UW_MP_BACIL6_1	0	0	0	0	0	0	0	0	0	0	0	0	0	0	0	0	0	0	0	0	0	0	0	0	0	0	0	0	0	0	0	1	0	0	0	0	1	1	1	1	0	0	1	0	0	0	0	0	0
UW_MP_BACIL7_1	0	0	0	0	0	0	0	0	0	0	0	0	0	0	0	0	0	0	0	1	0	0	0	0	0	0	0	0	0	1	1	0	0	0	0	0	1	0	0	1	0	0	1	0	0	0	0	0	0
UW_MP_BACIL8_1	0	0	0	0	0	0	0	0	0	0	0	0	0	0	1	1	1	1	1	0	0	0	0	0	0	0	0	0	0	1	1	0	0	0	0	0	1	1	1	0	0	1	1	0	0	0	0	0	0
UW_MP_BACTE1_1	0	0	0	0	0	1	0	0	0	0	0	1	1	0	1	1	1	1	1	1	1	0	0	0	0	1	1	1	0	0	0	0	0	0	0	0	1	1	1	0	0	1	1	1	0	0	0	0	0
UW_MP_BACTE2_1	0	0	0	0	0	1	0	0	0	0	0	1	1	0	0	0	0	0	0	1	0	0	0	0	0	1	1	0	0	0	0	0	0	0	0	0	1	1	1	0	0	0	1	1	0	0	0	0	0
UW_MP_BACTE3_1	0	0	0	0	0	0	0	0	0	0	0	0	1	0	0	0	0	0	0	1	1	1	0	0	0	1	1	1	0	1	1	0	0	0	0	0	1	1	1	0	0	1	1	1	0	0	0	0	0
UW_MP_BACTE4_1	0	0	0	0	0	0	0	0	0	0	0	1	1	0	0	0	0	0	0	1	0	0	0	0	0	0	0	0	0	1	1	0	0	0	0	0	1	1	1	0	0	1	1	1	0	0	0	0	0
UW_MP_BACTE5_1	0	0	0	0	0	1	0	0	0	0	0	1	1	0	1	1	1	1	1	1	1	0	0	0	0	1	1	1	0	0	0	0	0	0	0	0	1	1	1	0	0	1	0	1	0	0	0	0	0
UW_MP_BACTE6_1	1	1	1	1	1	0	0	0	0	0	0	1	1	0	0	0	0	0	0	1	0	0	1	0	0	1	1	0	0	0	0	0	0	0	0	0	1	0	0	0	0	0	1	1	0	0	0	0	0
UW_MP_BACTE7_1	0	0	0	0	0	1	0	0	0	0	0	0	0	0	0	0	0	0	0	1	0	0	0	0	0	0	0	0	0	1	1	1	0	0	0	0	1	1	0	0	0	0	1	1	0	0	0	0	0
UW_MP_BACTE8_1	0	0	0	0	0	1	0	0	0	0	0	1	0	0	0	0	0	0	0	1	0	0	0	0	0	0	0	0	0	0	0	0	0	0	0	0	0	0	0	0	0	0	0	0	0	0	0	0	0
UW_MP_BIF1_1	0	0	0	0	0	0	0	0	0	1	1	0	0	0	0	0	0	0	0	1	1	1	1	0	0	1	1	1	0	1	1	0	0	0	0	0	1	0	0	1	0	1	0	0	0	0	0	0	0
UW_MP_BIF10_1	0	0	0	0	0	0	0	0	0	0	0	0	0	0	0	0	0	0	0	1	1	1	1	1	0	1	1	1	0	1	1	0	0	0	0	0	1	1	1	1	0	1	0	0	0	0	0	0	0
UW_MP_BIF11_1	0	0	0	0	0	0	0	0	0	0	0	0	1	1	1	1	1	1	1	1	1	1	1	1	0	1	1	1	0	1	1	0	0	0	0	0	1	1	1	1	0	1	0	0	0	0	0	0	0
UW_MP_BIF12_1	0	0	0	0	0	0	0	0	0	0	0	1	0	0	1	1	1	1	1	1	1	1	1	0	0	1	1	1	0	1	1	0	0	0	0	0	1	1	1	1	0	1	0	0	0	0	0	0	0
UW_MP_BIF13_1	0	0	0	0	0	0	0	0	0	0	0	0	0	0	0	0	0	0	0	1	1	1	1	0	0	1	1	1	0	1	1	0	0	0	0	0	1	1	1	0	0	1	0	0	0	0	0	0	0
UW_MP_BIF14_1	0	0	0	0	0	0	0	0	0	0	0	0	1	0	1	1	1	1	1	1	1	1	1	1	0	1	1	1	0	1	1	0	0	0	0	0	1	1	1	1	0	1	0	0	0	0	0	0	0
UW_MP_BIF15_1	0	0	0	0	0	0	0	0	0	1	0	0	0	0	0	0	0	0	0	1	1	1	1	1	0	1	1	1	0	1	1	0	0	0	0	0	1	1	1	1	0	1	0	0	0	0	0	0	0
UW_MP_BIF16_1	0	0	0	0	0	0	0	0	0	0	0	0	0	0	0	0	0	0	0	1	1	1	1	0	0	0	0	1	0	0	0	0	0	0	0	0	1	1	1	1	0	1	0	0	0	0	0	0	0
UW_MP_BIF17_1	0	0	0	0	0	0	0	0	0	0	0	0	0	0	1	1	1	1	1	1	0	0	1	0	0	1	1	0	0	0	0	0	0	0	0	0	1	1	1	1	0	1	0	0	0	0	0	0	0
UW_MP_BIF18_1	0	0	0	0	0	0	0	0	0	0	0	0	0	0	0	0	0	0	0	1	1	1	1	0	0	1	1	1	0	1	1	0	0	0	0	0	1	1	1	1	1	1	0	0	0	0	0	0	0
UW_MP_BIF19_1	0	0	0	0	0	0	0	0	0	0	0	0	0	1	1	1	1	1	1	1	1	1	1	0	0	1	1	1	0	1	1	0	0	0	0	0	1	1	1	1	0	1	0	0	0	0	0	0	0
UW_MP_BIF2_1	0	0	0	0	0	0	0	0	0	1	0	0	1	0	1	1	1	1	1	1	1	1	1	0	0	1	1	1	0	1	1	0	0	0	0	0	1	1	1	1	0	1	0	0	0	0	0	0	0
UW_MP_BIF3_1	0	0	0	0	0	0	0	0	0	0	0	0	0	1	0	0	0	0	0	1	1	1	1	0	0	1	1	1	0	1	1	0	0	0	0	0	1	1	1	1	0	1	0	0	0	0	0	0	0
UW_MP_BIF4_1	0	0	0	0	0	0	0	0	0	0	0	0	0	0	0	0	0	0	0	1	1	1	1	1	0	1	1	1	0	1	1	0	0	0	0	0	1	1	1	1	0	1	0	0	0	0	0	0	0
UW_MP_BIF5_1	0	0	0	0	0	0	0	0	0	0	0	0	0	0	0	0	0	0	0	1	1	1	1	0	0	1	1	1	0	1	1	0	0	0	0	0	1	1	1	1	0	1	0	0	0	0	0	0	0
UW_MP_BIF6_1	0	0	0	0	0	0	0	0	0	0	0	0	0	0	0	0	0	0	0	1	1	1	0	1	0	1	1	1	0	1	1	0	0	0	0	0	1	1	1	0	0	1	0	0	0	0	0	0	0
UW_MP_BIF7_1	0	0	0	0	0	0	0	0	0	0	0	0	0	0	0	0	0	0	0	1	1	1	1	0	0	1	1	1	0	1	1	0	0	0	0	0	1	1	1	1	0	1	0	0	0	0	0	0	0
UW_MP_BIF8_1	0	0	0	0	0	0	0	0	0	0	0	0	1	0	1	1	1	1	1	1	1	1	1	0	0	1	1	1	0	1	1	0	0	0	0	0	1	1	1	1	1	1	0	0	0	0	0	0	0
UW_MP_BIF9_1	0	0	0	0	0	0	0	0	0	1	0	0	1	1	1	1	1	1	1	1	1	1	1	0	0	1	1	1	0	1	1	0	0	0	0	0	0	1	1	1	1	1	0	0	0	0	0	0	0
UW_MP_BUL1_1	1	1	1	1	1	0	0	0	1	0	0	0	0	0	1	1	1	1	1	1	0	0	1	0	0	1	1	0	0	1	1	1	0	0	0	0	1	1	0	1	0	1	1	0	0	0	0	0	0
UW_MP_BUL2_1	1	1	1	1	1	0	0	0	1	0	0	0	0	0	1	1	1	1	1	1	0	0	0	0	0	1	1	0	0	1	1	1	0	0	0	0	1	1	1	0	0	1	1	0	0	0	0	0	0
UW_MP_BUL3_1	1	1	1	1	1	0	0	0	1	0	0	0	0	0	1	1	1	1	1	0	1	1	1	0	0	0	0	1	0	1	1	1	0	0	0	0	1	1	0	0	0	0	1	0	0	0	0	0	0
UW_MP_BURK1_1	0	0	0	0	0	0	0	0	0	0	0	0	0	1	1	1	1	1	1	1	0	0	0	0	1	1	1	0	1	1	1	0	1	1	0	1	1	1	1	0	0	1	0	0	0	0	0	1	0
UW_MP_BURK2_1	1	1	1	1	1	0	0	0	0	0	0	1	0	1	1	1	1	1	1	1	0	0	0	0	1	1	1	0	1	1	1	0	1	0	0	1	0	1	1	0	1	1	0	0	0	1	0	0	0
UW_MP_BURK4_1	1	1	1	1	1	0	0	0	0	0	0	0	1	0	1	1	1	1	1	1	0	0	0	0	1	1	1	0	1	1	1	0	1	1	1	1	1	1	1	0	0	1	0	0	0	1	0	1	0
UW_MP_CARN1_1	0	0	0	0	0	1	0	0	1	0	0	0	0	1	0	0	0	0	0	1	1	1	1	0	0	1	1	1	0	1	1	0	0	0	0	0	1	1	1	1	0	1	1	0	0	0	0	0	0
UW_MP_CAUL1_1	1	1	1	1	1	0	0	0	0	0	0	1	0	1	1	1	1	1	1	1	0	1	1	0	1	1	1	0	1	1	1	0	1	1	0	1	1	1	1	0	1	1	0	0	0	1	0	0	0
UW_MP_CLOS1_1	1	1	1	1	1	1	0	0	1	0	0	1	1	0	1	1	1	1	1	1	0	0	1	1	0	1	1	0	1	1	1	1	0	0	0	0	1	0	0	0	0	0	1	0	0	1	0	0	0
UW_MP_CLOS2_1	1	1	1	1	1	1	0	0	0	0	0	1	1	0	1	1	1	1	1	1	0	0	1	1	0	1	1	0	1	1	1	1	0	0	0	0	1	0	0	0	0	0	1	0	1	1	0	0	0
UW_MP_EGG1_1	0	0	0	0	0	0	0	0	0	0	0	0	0	0	0	0	0	0	0	0	0	0	0	0	0	1	1	0	0	1	1	0	0	0	0	0	1	0	0	0	0	0	0	0	0	0	0	0	0
UW_MP_ENTER1_1	0	0	0	0	0	0	0	0	1	0	0	0	1	1	1	1	1	1	1	1	1	1	1	1	1	1	1	1	1	1	1	0	1	0	1	1	1	1	1	1	0	1	1	0	0	0	1	1	1
UW_MP_ENTER2_1	0	0	0	0	0	0	0	0	1	0	0	0	1	1	1	1	1	1	1	1	1	1	1	1	1	1	1	1	1	1	1	0	1	1	1	1	1	1	1	0	0	1	1	0	0	0	0	1	1
UW_MP_ENTER3_1	1	1	1	1	1	0	0	0	1	0	0	0	0	1	1	1	1	1	1	1	1	1	1	1	1	1	1	1	0	1	1	0	1	0	1	1	1	1	1	1	0	1	0	0	0	0	0	1	1
UW_MP_ENTER4_1	1	1	1	1	1	0	0	0	1	0	0	0	1	1	1	1	1	1	1	1	1	1	1	1	1	1	1	1	1	1	1	0	1	1	1	1	1	1	1	1	0	1	1	0	0	0	0	1	1
UW_MP_ENTER5_1	0	0	0	0	0	0	0	0	1	0	0	0	1	1	1	1	1	1	1	1	1	1	1	1	0	1	1	1	1	1	1	0	1	0	1	0	1	1	1	1	0	1	1	0	0	0	1	1	1
UW_MP_LAC1_1	0	0	0	0	0	0	0	0	1	1	0	0	0	0	0	0	0	0	0	1	1	1	0	0	0	0	0	1	0	1	1	0	0	0	0	0	1	1	1	1	0	1	0	0	0	0	0	0	0
UW_MP_LAC2_1	0	0	0	0	0	0	0	0	1	1	0	0	0	0	0	0	0	0	0	1	0	1	0	0	0	0	0	0	0	1	1	0	0	0	0	0	0	1	1	1	0	1	0	0	0	0	0	0	0
UW_MP_LAC3_1	0	0	0	0	0	0	0	0	1	1	0	0	0	0	0	0	0	0	0	1	1	1	0	0	0	0	0	1	0	1	1	0	0	0	0	0	1	1	1	1	0	1	0	0	0	0	0	0	0
UW_MP_LCO1_1	1	1	1	1	1	1	0	0	1	0	0	1	0	0	1	1	1	1	1	1	0	0	1	0	0	0	0	0	0	1	1	1	0	0	0	0	1	0	0	0	0	0	1	0	0	0	0	0	0
UW_MP_LCO2_1	1	1	1	1	1	1	0	1	0	0	0	1	0	0	1	1	1	1	1	1	0	0	1	0	0	0	0	0	0	1	1	1	0	0	0	0	1	1	1	0	0	1	1	0	0	1	0	0	0
UW_MP_LCO3_1	1	1	1	1	1	0	0	1	0	1	0	0	0	0	1	1	1	1	1	1	0	0	1	1	0	1	1	0	0	1	1	1	0	0	0	0	1	0	0	0	0	0	1	0	1	0	0	0	0
UW_MP_LCO4_1	1	1	1	1	1	0	0	0	0	1	0	1	0	0	1	1	1	1	1	1	0	0	0	0	0	1	1	0	0	0	0	0	0	0	0	0	1	1	1	1	0	1	1	0	1	1	0	0	0
UW_MP_LCO5_1	1	1	1	1	1	0	0	0	0	0	0	0	0	0	1	1	1	1	1	1	0	0	1	0	0	0	0	0	0	1	1	1	0	0	0	0	1	0	0	0	0	0	1	0	0	0	0	0	0
UW_MP_LEUC1_1	0	0	0	0	0	0	0	0	0	1	0	0	1	0	0	0	0	0	0	1	1	1	0	0	0	1	1	1	1	1	1	0	0	0	0	0	1	1	1	1	0	1	0	0	0	0	0	0	0
UW_MP_LIQLAC1_1	0	0	0	0	0	0	0	0	1	1	0	0	1	0	1	1	1	1	1	1	1	1	1	1	0	1	1	1	1	1	1	0	0	0	0	0	1	1	1	1	0	1	0	0	0	0	0	0	0
UW_MP_LIQLAC2_1	0	0	0	0	0	0	0	0	1	1	0	0	1	0	1	1	1	1	1	1	1	1	1	1	0	1	1	1	1	1	1	0	0	0	0	0	1	1	1	1	0	1	0	0	0	0	0	0	0
UW_MP_MEG1_1	1	1	1	1	1	1	0	1	0	0	0	1	1	0	1	1	1	1	1	1	1	0	0	0	0	1	1	1	0	1	1	1	0	0	0	0	1	1	1	0	0	1	1	0	0	1	0	0	0
UW_MP_MEG2_1	1	1	1	1	1	1	0	0	0	0	0	1	0	0	1	1	1	1	1	1	1	0	0	0	0	1	1	1	1	1	1	0	0	0	0	0	1	1	1	0	0	1	1	0	0	1	0	0	0
UW_MP_MEG3_1	1	1	1	1	1	1	0	1	0	0	0	1	1	0	1	1	1	1	1	1	0	0	0	1	0	0	0	0	0	0	0	1	0	0	0	0	1	0	0	0	0	0	1	0	0	1	0	0	0
UW_MP_MEG5_1	1	1	1	1	1	1	0	0	0	0	0	1	1	0	1	1	1	1	1	1	1	0	0	0	0	1	1	1	1	0	0	0	0	0	0	0	1	1	1	0	0	1	1	0	1	1	0	0	0
UW_MP_METH1_1	0	0	0	0	0	1	0	0	0	0	0	0	0	0	0	0	0	0	0	1	0	0	0	0	0	1	1	0	0	0	0	0	0	0	0	0	0	0	0	0	0	0	0	0	0	0	0	0	0
UW_MP_MIC1_1	0	0	0	0	0	0	0	0	0	0	0	0	0	0	0	0	0	0	0	1	0	1	0	1	0	1	1	0	0	1	1	0	0	0	0	0	1	1	1	0	0	1	0	0	0	0	0	0	0
UW_MP_MORAX1_1	1	1	1	1	1	0	0	0	0	0	0	0	0	1	1	1	1	1	1	1	0	0	0	1	1	1	1	0	1	1	1	0	1	0	1	1	1	1	1	0	1	1	0	0	0	1	0	0	1
UW_MP_MORAX2_1	0	0	0	0	0	0	0	0	0	0	0	0	0	1	1	1	1	1	1	1	0	0	0	1	1	1	1	0	1	1	1	0	1	1	1	1	1	1	1	0	0	1	0	0	0	0	0	0	1
UW_MP_MUR1_1	0	0	0	0	0	0	0	0	0	0	0	0	1	0	0	0	0	0	0	0	0	0	1	0	1	1	1	0	0	1	1	0	0	0	0	0	1	0	0	0	0	0	0	1	0	0	0	0	0
UW_MP_MYC1_1	0	0	0	0	0	0	0	0	0	0	0	0	1	1	1	1	1	1	1	0	1	1	0	0	0	1	1	1	0	1	1	0	0	0	0	1	1	1	1	0	0	1	0	0	0	0	0	0	0
UW_MP_OSCL1_1	1	1	1	1	1	1	0	0	0	0	0	1	0	0	1	1	1	1	1	1	0	0	0	0	0	0	0	0	1	1	1	1	0	0	0	0	1	0	0	0	0	0	1	0	0	0	0	0	0
UW_MP_OSCL2_1	1	1	1	1	1	0	0	0	0	0	0	1	0	0	1	1	1	1	1	1	0	0	0	0	0	0	0	0	0	1	1	1	0	0	0	0	1	0	0	0	0	0	1	0	0	0	0	0	0
UW_MP_OSCL3_1	1	1	1	1	1	0	0	0	0	0	0	1	0	0	1	1	1	1	1	1	0	0	0	0	0	1	1	0	0	0	0	1	0	0	0	0	0	0	0	0	0	0	0	0	0	1	0	0	0
UW_MP_PREV1_1	0	0	0	0	0	0	0	0	0	0	0	0	1	0	0	0	0	0	0	1	1	1	0	0	1	0	0	1	0	1	1	0	0	0	0	0	1	1	1	0	0	1	1	0	0	0	0	0	0
UW_MP_PREV3_1	0	0	0	0	0	0	0	0	0	0	0	0	1	0	0	0	0	0	0	1	0	0	0	0	1	0	0	0	0	0	0	0	0	0	0	0	1	1	1	0	0	1	1	1	0	0	0	0	0
UW_MP_PREV4_1	1	1	1	1	1	0	0	0	0	0	0	0	1	0	0	0	0	0	0	0	0	0	0	0	1	1	1	0	0	1	1	0	0	0	0	0	1	1	1	0	0	1	1	0	0	0	0	0	0
UW_MP_PREV6_1	0	0	0	0	0	0	0	0	0	0	0	0	1	0	0	0	0	0	0	0	0	0	0	0	0	1	1	0	0	1	1	0	0	0	0	0	0	1	1	0	0	1	1	0	0	0	0	0	0
UW_MP_PREV7_1	1	1	1	1	1	0	0	0	0	0	0	0	1	0	0	0	0	0	0	0	0	0	0	0	1	0	0	0	0	1	1	0	0	0	0	0	1	1	1	0	0	1	1	0	0	0	0	0	0
UW_MP_PREV8_1	0	0	0	0	0	0	0	0	0	0	0	0	1	0	0	0	0	0	0	1	0	0	0	0	1	0	0	0	0	1	1	0	0	0	0	0	1	1	1	0	0	1	1	0	0	0	0	0	0
UW_MP_PROP1_1	0	0	0	0	0	0	0	0	0	0	0	1	1	1	0	0	0	0	0	1	1	1	1	1	0	1	1	1	1	1	1	0	0	0	0	0	1	1	1	0	0	1	1	0	0	0	0	1	0
UW_MP_RUM1_1	1	1	1	1	1	1	0	0	0	0	0	0	0	0	1	1	1	1	1	1	0	0	0	0	0	1	1	0	0	1	1	1	0	0	0	0	1	0	0	0	0	0	1	0	0	0	0	0	0
UW_MP_SACCH1_1	0	0	0	0	0	0	0	0	0	0	0	0	0	0	0	0	0	0	0	1	0	0	1	0	0	1	1	0	0	1	1	0	0	0	0	0	1	0	0	0	0	0	1	0	0	0	0	0	0
UW_MP_SCHLAC1_1	0	0	0	0	0	0	0	0	1	0	0	0	1	1	1	1	1	1	1	1	1	1	1	1	0	0	0	1	1	1	1	0	0	0	0	0	1	1	1	1	1	1	0	0	0	0	0	1	0
UW_MP_SCHLAC2_1	0	0	0	0	0	0	0	0	1	0	0	0	1	0	1	1	1	1	1	1	1	1	1	1	0	0	0	1	1	1	1	0	0	0	0	0	1	1	1	1	0	1	0	0	0	0	0	1	0
UW_MP_SELEN1_1	0	0	0	0	0	1	0	0	1	1	1	0	1	0	0	0	0	0	0	1	0	0	0	0	0	1	1	0	0	1	1	0	0	0	0	0	1	0	0	0	0	0	0	0	1	1	0	0	0
UW_MP_SPH1_1	0	0	0	0	0	0	0	0	0	0	0	0	0	0	1	1	1	1	1	1	1	0	0	0	0	0	0	1	1	1	1	1	0	0	0	0	1	0	0	1	0	1	1	0	0	0	0	0	0
UW_MP_SPH2_1	0	0	0	0	0	0	0	0	0	0	0	0	0	0	0	0	0	0	0	1	1	0	0	0	0	1	1	1	1	1	1	1	0	0	0	0	1	1	0	1	0	1	1	0	0	0	0	0	0
UW_MP_SPHING1_1	1	1	1	1	1	0	0	0	0	0	0	0	0	0	1	1	1	1	1	1	1	1	1	0	1	1	1	0	1	1	1	0	0	1	0	1	1	1	1	0	0	1	0	1	0	1	0	0	0
UW_MP_SPOR1_1	1	1	1	1	1	0	0	0	1	1	1	0	1	1	1	1	1	1	1	1	1	0	1	0	0	1	1	1	1	1	1	0	0	0	0	1	1	1	1	1	0	1	1	0	0	1	0	1	0
UW_MP_STREP1_1	0	0	0	0	0	0	0	0	1	1	0	0	1	1	0	0	0	0	0	0	1	1	1	1	0	1	1	1	1	1	1	0	0	0	0	0	1	0	0	1	0	0	1	0	0	0	0	0	0
UW_MP_STREP2_1	0	0	0	0	0	0	0	0	1	0	0	0	0	0	0	0	0	0	0	1	1	1	1	1	0	1	1	1	1	1	1	0	0	0	0	0	1	1	1	1	0	1	1	0	0	0	0	1	0
UW_MP_STREP3_1	0	0	0	0	0	0	0	0	1	1	0	0	1	1	0	0	0	0	0	0	1	1	1	1	0	1	1	1	1	1	1	0	0	0	0	0	1	0	0	1	1	0	1	0	0	0	0	0	0
UW_MP_STREP4_1	0	0	0	0	0	0	0	0	1	0	0	0	0	0	0	0	0	0	0	0	1	1	1	1	0	1	1	1	1	1	1	0	0	0	0	0	1	1	1	1	0	1	1	0	0	0	0	0	0
UW_MP_TREP1_1	0	0	0	0	0	0	0	0	0	0	0	0	0	0	0	0	0	0	0	1	0	0	0	0	0	0	0	0	1	0	0	0	0	0	0	0	1	1	1	0	0	1	1	0	0	0	0	0	0
UW_SG_COR2	0	0	0	0	0	0	0	0	0	0	0	0	0	0	1	1	1	1	1	1	0	0	0	0	0	1	1	0	1	1	1	1	0	0	0	0	1	0	0	1	0	0	1	0	0	0	0	0	0
UW_SG_COR3	0	0	0	0	0	0	0	0	1	0	0	0	0	0	1	1	1	1	1	1	0	0	0	0	0	1	1	0	1	1	1	1	0	0	0	0	1	1	1	1	0	1	1	0	0	0	0	0	0
UW_SG_EUB1	1	1	1	1	1	1	0	1	0	0	0	1	0	0	1	1	1	1	1	1	0	0	0	1	0	1	1	0	0	1	1	1	0	0	0	0	1	1	1	1	0	1	1	0	1	1	0	0	0
UW_SG_LAC1	1	1	1	1	1	0	0	0	0	1	1	0	1	1	0	0	0	0	0	1	1	1	0	1	0	1	1	1	1	1	1	0	0	0	0	0	1	1	1	1	0	1	0	0	0	1	0	0	0
UW_SG_LAC2	0	0	0	0	0	0	0	0	0	1	1	0	1	1	1	1	1	1	1	1	1	1	0	1	0	1	1	1	1	1	1	0	0	0	0	0	1	1	1	1	0	1	0	0	0	0	0	0	0
UW_SG_LAC3	0	0	0	0	0	0	0	0	1	1	0	0	0	1	0	0	0	0	0	1	1	1	0	1	0	1	1	1	1	1	1	0	0	0	0	0	1	1	1	1	0	1	0	0	0	0	0	1	0
UW_SG_LAC4	0	0	0	0	0	0	0	0	0	1	1	0	1	1	1	1	1	1	1	1	1	1	0	1	0	0	0	1	1	1	1	0	0	0	0	0	1	1	1	1	0	1	0	0	0	0	0	0	0
UW_SG_LCO1	1	1	1	1	1	1	0	1	0	0	0	1	0	0	1	1	1	1	1	1	0	0	1	0	0	0	0	0	1	1	1	1	0	0	0	0	1	0	0	0	0	0	1	0	0	0	0	0	0
UW_TS_ACET1_1	0	0	0	0	0	0	0	0	0	0	0	0	1	1	0	0	0	0	0	1	1	1	0	1	0	1	1	0	1	1	1	0	1	0	0	1	1	1	1	0	0	1	0	0	0	1	0	1	0
UW_TS_ACET2_1	1	1	1	1	1	0	0	0	0	0	0	0	1	1	1	1	1	1	1	1	1	1	0	0	0	1	1	0	0	1	1	0	1	0	0	1	1	1	1	0	0	1	1	0	0	1	0	1	0
UW_TS_ACET3_1	0	0	0	0	0	0	0	0	0	0	0	0	1	1	1	1	1	1	1	1	1	1	0	1	0	1	1	0	1	1	1	0	1	0	0	1	1	1	1	0	0	1	0	0	0	1	0	1	0
UW_TS_ACET4_1	1	1	1	1	1	0	0	0	0	0	0	0	1	1	1	1	1	1	1	1	1	1	0	0	0	1	1	0	1	1	1	0	1	0	0	1	1	1	1	0	0	1	1	0	0	1	0	1	0
UW_TS_ACET5_1	1	1	1	1	1	0	0	0	0	0	0	0	1	1	1	1	1	1	1	1	1	1	0	0	0	1	1	0	1	1	1	0	1	0	0	1	1	1	1	0	0	1	1	0	0	1	0	1	0
UW_TS_ACET6_1	0	0	0	0	0	0	0	0	0	0	0	0	1	1	0	0	0	0	0	1	1	1	0	1	0	1	1	0	1	1	1	0	1	0	0	1	1	1	1	0	0	1	0	0	0	0	0	1	0
UW_TS_ACID1_1	1	1	1	1	1	1	0	0	0	0	0	1	0	0	1	1	1	1	1	1	0	0	0	1	0	1	1	0	1	1	1	1	0	0	0	0	1	1	1	0	0	1	1	0	0	1	0	0	0
UW_TS_ANEURI1_1	1	1	1	1	1	0	0	0	0	0	0	1	0	0	1	1	1	1	1	0	1	1	1	0	0	1	1	0	1	1	1	0	0	1	0	1	1	1	1	1	0	1	0	0	0	1	0	0	0
UW_TS_ATO1_1	1	1	1	1	1	1	0	0	0	0	0	1	0	0	1	1	1	1	1	1	1	0	0	0	0	0	0	1	1	1	1	1	0	0	0	0	1	0	0	0	0	0	1	0	0	0	0	0	0
UW_TS_ATO2_1	0	0	0	0	0	0	0	0	1	0	0	0	0	0	1	1	1	1	1	1	0	0	0	0	0	1	1	0	1	1	1	1	0	0	0	0	1	0	0	1	0	0	1	0	0	0	0	0	0
UW_TS_ATO3_1	0	0	0	0	0	0	0	0	0	0	0	0	0	0	1	1	1	1	1	1	0	0	0	0	0	0	0	0	1	1	1	1	0	0	0	0	1	0	0	1	0	0	1	0	0	0	0	0	0
UW_TS_BAC1_1	1	1	1	1	1	0	0	0	1	1	0	0	1	1	1	1	1	1	1	1	1	1	1	0	0	1	1	1	1	1	1	0	0	0	0	1	1	1	1	1	1	1	0	0	0	1	0	1	0
UW_TS_BAC2_1	1	1	1	1	1	0	0	0	1	0	0	0	0	0	1	1	1	1	1	1	1	1	1	0	0	1	1	0	1	1	1	0	0	0	0	1	1	1	1	0	1	1	0	0	0	1	0	0	0
UW_TS_BUL1_1	1	1	1	1	1	0	0	0	1	1	0	0	0	0	1	1	1	1	1	1	0	0	0	0	0	1	1	0	1	1	1	1	0	0	0	0	1	1	1	0	0	1	1	0	0	0	0	0	0
UW_TS_BUL2_1	1	1	1	1	1	0	0	0	0	0	0	0	0	0	1	1	1	1	1	1	0	0	0	0	0	1	1	0	0	1	1	1	0	0	0	0	1	0	0	0	0	0	1	0	0	0	0	0	0
UW_TS_CLOS1_1	1	1	1	1	1	1	0	1	1	0	0	1	1	0	1	1	1	1	1	1	0	0	1	0	0	0	0	0	1	1	1	1	0	0	0	0	1	1	1	1	1	1	1	0	1	1	0	0	0
UW_TS_COMLAC1_1	0	0	0	0	0	0	0	0	1	1	0	0	1	0	1	1	1	1	1	1	1	1	1	1	0	1	1	1	0	0	0	0	0	0	0	0	1	1	1	1	0	1	0	0	0	0	0	0	0
UW_TS_EGG1_1	0	0	0	0	0	0	0	0	0	0	0	0	0	0	1	1	1	1	1	1	0	0	0	0	0	1	1	0	0	1	1	0	0	0	0	0	1	1	1	0	0	1	1	0	0	0	0	0	0
UW_TS_EUB1_1	1	1	1	1	1	1	0	0	0	0	0	1	0	0	1	1	1	1	1	1	0	0	0	0	0	1	1	0	1	1	1	1	0	0	0	0	1	1	0	1	0	1	1	0	0	0	0	0	0
UW_TS_EUB2_1	1	1	1	1	1	1	0	0	0	0	0	1	0	0	1	1	1	1	1	1	0	0	1	0	0	1	1	0	1	1	1	1	0	0	0	0	1	1	1	1	0	1	1	0	1	1	0	0	0
UW_TS_FURLAC1_1	0	0	0	0	0	0	0	0	0	1	1	0	1	1	1	1	1	1	1	1	1	1	0	1	0	0	0	1	1	1	1	0	0	0	0	0	1	1	1	1	0	1	0	0	0	0	0	0	0
UW_TS_GAST1_1	0	0	0	0	0	0	0	0	0	0	0	0	1	0	0	0	0	0	0	0	0	0	1	0	0	1	1	0	0	1	1	1	0	0	0	0	1	0	0	1	0	0	1	0	0	1	0	0	0
UW_TS_LAC1_1	0	0	0	0	0	0	0	0	1	1	0	0	0	0	0	0	0	0	0	1	1	1	1	0	0	0	0	1	1	1	1	0	0	0	0	0	1	1	1	1	0	1	0	0	0	0	0	0	0
UW_TS_LAC2_1	0	0	0	0	0	0	0	0	1	1	0	0	0	0	0	0	0	0	0	0	1	1	1	0	0	0	0	1	0	1	1	0	0	0	0	0	1	1	1	1	0	1	0	0	0	0	0	0	0
UW_TS_LAC3_1	0	0	0	0	0	0	0	0	0	0	0	0	0	0	1	1	1	1	1	1	1	1	1	1	0	0	0	1	0	0	0	0	0	0	0	0	1	1	1	1	0	1	0	0	0	0	0	0	0
UW_TS_LAC4_1	0	0	0	0	0	0	0	0	1	0	0	0	0	0	0	0	0	0	0	1	1	0	1	1	0	0	0	1	1	1	1	0	0	0	0	0	1	0	0	1	0	0	0	0	0	0	0	1	0
UW_TS_LAC5_1	0	0	0	0	0	0	0	0	1	1	0	0	0	0	0	0	0	0	0	1	1	1	1	0	0	0	0	1	0	1	1	0	0	0	0	0	1	1	1	0	0	1	0	0	0	0	0	0	0
UW_TS_LAC6_1	0	0	0	0	0	0	0	0	0	0	0	0	0	0	0	0	0	0	0	0	0	1	1	0	0	0	0	0	0	0	0	0	0	0	0	0	1	0	0	1	0	0	0	0	0	0	0	0	0
UW_TS_LACCAS1_1	1	1	1	1	1	0	0	0	1	0	0	0	1	0	0	0	0	0	0	1	1	1	1	1	0	0	0	1	1	1	1	0	0	0	0	0	1	1	1	1	0	1	0	0	0	1	0	1	0
UW_TS_LACCAS2_1	1	1	1	1	1	0	0	0	1	0	0	0	0	0	0	0	0	0	0	1	1	1	1	0	0	0	0	1	0	1	1	0	0	0	0	0	1	0	0	0	0	0	0	0	0	0	0	0	0
UW_TS_LACPLAN1_1	0	0	0	0	0	0	0	0	1	1	0	0	1	0	0	0	0	0	0	1	1	1	0	1	0	0	0	1	1	1	1	0	0	0	0	0	1	1	1	0	0	1	0	0	0	0	0	0	0
UW_TS_LCO1_1	0	0	0	0	0	0	0	1	0	0	0	0	0	0	0	0	0	0	0	0	0	0	1	1	0	1	1	0	0	1	1	0	0	0	0	0	1	0	0	0	0	0	1	0	1	0	0	0	0
UW_TS_LCO2_1	0	0	0	0	0	0	0	1	0	0	0	0	0	0	1	1	1	1	1	1	0	0	1	0	0	0	0	0	1	0	0	1	0	0	0	0	1	0	0	0	0	0	1	0	0	0	0	0	0
UW_TS_LCO3_1	1	1	1	1	1	0	0	0	0	0	0	0	0	0	1	1	1	1	1	1	0	0	0	0	0	0	0	0	0	1	1	1	0	0	0	0	1	0	0	0	0	0	1	0	0	0	0	0	0
UW_TS_LCO4_1	1	1	1	1	1	0	0	0	0	0	0	0	0	0	1	1	1	1	1	1	0	0	0	0	0	1	1	0	0	1	1	1	0	0	0	0	1	1	1	0	0	1	1	0	1	0	0	0	0
UW_TS_LCO5_1	1	1	1	1	1	1	0	1	0	0	0	1	0	0	1	1	1	1	1	1	0	0	0	0	0	0	0	0	0	0	0	1	0	0	0	0	1	1	1	1	0	1	1	0	0	1	0	0	0
UW_TS_LEVLAC1_1	1	1	1	1	1	0	0	0	0	1	0	0	1	1	1	1	1	1	1	1	1	1	0	1	0	0	0	1	1	1	1	0	0	0	0	0	1	1	1	1	0	1	0	0	0	1	0	0	0
UW_TS_LIMLAC1_1	0	0	0	0	0	0	0	0	0	1	0	0	1	1	0	0	0	0	0	1	1	1	1	1	0	0	0	1	1	1	1	0	0	0	0	0	1	1	1	1	0	1	0	0	0	0	0	0	0
UW_TS_LIMLAC2_1	0	0	0	0	0	0	0	0	0	0	0	0	0	0	1	1	1	1	1	1	1	1	0	1	0	0	0	1	1	1	1	0	0	0	0	0	1	1	1	1	0	1	0	0	0	0	0	0	0
UW_TS_NIT1_1	0	0	0	0	0	0	0	0	0	0	0	0	0	1	1	1	1	1	1	1	1	1	1	0	0	1	1	0	1	1	1	0	0	0	0	0	1	1	1	0	1	1	0	0	0	0	0	0	0
UW_TS_PAENI1_1	1	1	1	1	1	0	0	0	0	0	0	0	0	1	1	1	1	1	1	1	1	1	1	0	0	1	1	1	1	1	1	0	0	0	0	1	1	1	1	1	1	1	0	0	0	1	0	1	0
UW_TS_PED1_1	0	0	0	0	0	0	0	0	1	1	1	0	1	1	0	0	0	0	0	1	1	1	0	1	0	0	0	1	1	1	1	0	0	0	0	0	1	1	1	1	0	1	0	0	0	0	0	0	0
UW_TS_PED2_1	0	0	0	0	0	0	0	0	1	1	0	0	0	0	0	0	0	0	0	1	1	1	0	1	0	0	0	1	1	1	1	0	0	0	0	0	1	1	1	0	0	1	0	0	0	0	0	0	0
UW_TS_PED3_1	0	0	0	0	0	0	0	0	1	1	0	0	1	0	0	0	0	0	0	1	1	0	0	1	0	0	0	1	1	1	1	0	0	0	0	0	1	1	1	0	0	1	0	0	0	0	0	0	0
UW_TS_PREV1_1	0	0	0	0	0	0	0	0	0	0	0	0	1	0	0	0	0	0	0	0	0	0	0	0	1	1	1	0	0	1	1	0	0	0	0	0	1	1	1	0	0	1	1	0	0	0	0	0	0
UW_TS_PREV2_1	0	0	0	0	0	1	0	0	0	0	0	0	1	0	0	0	0	0	0	1	0	0	0	0	1	0	0	0	0	1	1	0	0	0	0	0	1	0	0	0	0	0	1	0	0	0	0	0	0
UW_TS_RUM1_1	0	0	0	0	0	1	0	0	0	0	0	0	0	0	0	0	0	0	0	1	0	0	0	0	0	1	1	0	0	1	1	1	0	0	0	0	1	0	0	1	0	0	1	0	0	0	0	0	0
UW_TS_SAP1_1	1	1	1	1	1	0	0	0	0	0	0	1	0	0	1	1	1	1	1	1	0	0	1	0	0	1	1	0	0	0	0	0	0	0	0	1	1	1	1	0	0	1	0	0	0	0	0	0	0
UW_TS_TETRA1_1	1	1	1	1	1	0	0	0	0	1	0	1	0	1	1	1	1	1	1	0	1	1	0	1	0	1	1	0	0	1	1	0	0	0	0	1	1	1	1	0	0	1	0	1	0	1	0	0	0
UW_Xyl_ACET1	1	1	1	1	1	0	0	0	0	0	0	0	1	1	0	0	0	0	0	1	1	1	0	1	0	1	1	0	1	1	1	0	1	0	0	1	1	1	1	0	0	1	0	0	0	1	0	1	0
UW_Xyl_COR4	0	0	0	0	0	0	0	0	0	0	0	0	0	0	1	1	1	1	1	1	0	0	0	0	0	1	1	0	0	0	0	1	0	0	0	0	1	1	1	1	0	1	1	0	0	0	0	0	0
UW_Xyl_COR5	0	0	0	0	0	0	0	0	0	0	0	0	0	0	1	1	1	1	1	1	0	0	0	0	0	1	1	0	1	1	1	1	0	0	0	0	1	1	1	1	0	1	1	0	0	0	0	0	0
UW_Xyl_COR6	0	0	0	0	0	0	0	0	0	0	0	0	0	0	1	1	1	1	1	1	0	0	0	0	0	1	1	0	0	1	1	0	0	0	0	0	1	1	1	0	0	1	1	0	0	0	0	0	0
UW_Xyl_LAC5	0	0	0	0	0	0	0	0	0	1	0	0	1	1	1	1	1	1	1	1	1	1	1	1	0	0	0	1	0	1	1	0	0	0	0	0	1	0	0	1	0	0	0	0	0	0	0	0	0
UW_Xyl_LAC6	1	1	1	1	1	0	0	0	0	1	1	0	1	1	1	1	1	1	1	1	1	1	0	1	0	0	0	1	1	1	1	0	0	0	0	0	1	1	1	1	0	1	0	0	0	0	0	0	0
UW_Xyl_LCO2	0	0	0	0	0	1	0	1	0	0	0	0	0	0	1	1	1	1	1	0	0	0	0	0	0	0	0	0	0	1	1	0	0	0	0	0	1	1	1	1	0	1	1	0	0	0	0	0	0
[truncated: 120 more columns]

## Sheet: S5c. Hierarchical_Clustering
S5c. Presence or absnece of metabolic enzymes from specific metabolic pathways used for hierarchical clustering
Column Number	Column Description
1	Pathway from Walters et al, 2023
2	Enzyme Name
3-219	Presence (1) or absence (0) of each enzyme in each MAG
1	2	3	4	5	6	7	8	9	10	11	12	13	14	15	16	17	18	19	20	21	22	23	24	25	26	27	28	29	30	31	32	33	34	35	36	37	38	39	40	41	42	43	44	45	46	47	48	49	50
Pathway	Enzyme Name	UW_Xyl_LCO2	UW_Xyl_LAC6	UW_Xyl_LAC5	UW_Xyl_COR6	UW_Xyl_COR5	UW_Xyl_COR4	UW_Xyl_ACET1	UW_TS_TETRA1_1	UW_TS_SAP1_1	UW_TS_RUM1_1	UW_TS_PREV2_1	UW_TS_PREV1_1	UW_TS_PED3_1	UW_TS_PED2_1	UW_TS_PED1_1	UW_TS_PAENI1_1	UW_TS_NIT1_1	UW_TS_LIMLAC2_1	UW_TS_LIMLAC1_1	UW_TS_LEVLAC1_1	UW_TS_LCO5_1	UW_TS_LCO4_1	UW_TS_LCO3_1	UW_TS_LCO2_1	UW_TS_LCO1_1	UW_TS_LACPLAN1_1	UW_TS_LACCAS2_1	UW_TS_LACCAS1_1	UW_TS_LAC6_1	UW_TS_LAC5_1	UW_TS_LAC4_1	UW_TS_LAC3_1	UW_TS_LAC2_1	UW_TS_LAC1_1	UW_TS_GAST1_1	UW_TS_FURLAC1_1	UW_TS_EUB2_1	UW_TS_EUB1_1	UW_TS_EGG1_1	UW_TS_COMLAC1_1	UW_TS_CLOS1_1	UW_TS_BUL2_1	UW_TS_BUL1_1	UW_TS_BAC2_1	UW_TS_BAC1_1	UW_TS_ATO3_1	UW_TS_ATO2_1	UW_TS_ATO1_1
Pentose Phosphate Pathway	2-dehydro-3-deoxy-phosphogluconate aldolase	0	1	0	0	0	0	0	0	0	0	1	1	0	0	0	1	0	1	0	0	0	1	1	1	0	0	0	1	0	0	1	0	0	1	1	1	0	0	0	0	1	1	1	1	1	0	1	0
Pentose Phosphate Pathway	6-phosphogluconate dehydratase	0	0	0	1	1	0	1	1	0	1	0	1	0	0	0	1	1	0	0	0	1	1	1	1	1	0	0	0	0	0	0	0	0	0	0	0	1	1	1	1	1	0	1	1	1	1	1	1
Glycolysis (Embden-Meyerhof pathway)	Hexokinase (D-glucose:ATP)	0	0	0	0	0	0	0	0	0	0	0	0	0	0	0	0	0	0	0	0	0	0	0	0	0	0	0	0	0	0	0	0	0	0	0	0	0	0	0	0	0	0	0	0	0	0	0	0
Glycolysis (Embden-Meyerhof pathway)	Enolase	1	1	1	0	1	0	1	1	1	1	0	1	1	1	1	1	1	1	1	1	1	1	1	1	0	1	1	1	1	1	1	1	1	1	1	1	1	1	0	1	1	1	1	1	1	1	1	1
Glycolysis (Embden-Meyerhof pathway)	Glucose-6-phosphate isomerase	1	0	0	0	1	1	0	1	0	0	0	0	0	0	0	0	0	0	0	0	1	1	1	1	1	0	0	0	0	0	0	0	0	1	0	0	0	1	0	0	0	1	1	0	0	1	0	1
Glycolysis (Embden-Meyerhof pathway)	Glucokinase	0	0	0	0	0	0	0	0	0	0	0	0	0	0	0	0	1	0	0	0	0	0	0	0	0	0	0	0	0	0	0	0	0	0	0	0	0	0	0	0	0	0	0	0	0	0	0	0
Glycolysis (Embden-Meyerhof pathway)	Phosphofructokinase	1	0	0	0	1	1	0	0	1	1	1	1	1	1	1	1	1	0	0	0	1	1	1	1	1	1	1	1	0	1	1	0	1	1	0	0	1	1	0	1	1	1	1	1	1	1	1	1
Glycolysis (Embden-Meyerhof pathway)	Phosphoglycerate kinase	1	1	1	1	1	1	1	1	1	1	1	1	1	1	1	1	1	1	1	1	1	1	1	1	1	1	1	1	1	1	1	1	1	1	1	1	1	1	1	1	1	1	1	1	1	1	1	1
Glycolysis (Embden-Meyerhof pathway)	Triose-phosphate isomerase	1	1	1	1	1	1	1	1	1	1	1	1	0	1	1	1	1	1	1	1	1	1	1	1	1	1	1	1	1	1	1	1	1	1	1	1	1	1	1	1	1	1	1	1	1	1	1	1
Glycolysis (Embden-Meyerhof pathway)	Fructose-bisphosphate aldolase	0	0	0	1	0	0	1	0	1	0	0	0	0	0	0	0	1	0	0	0	0	0	0	0	0	0	0	0	0	0	0	0	0	0	0	0	0	0	0	0	0	0	0	0	0	0	0	0
Glycolysis (Embden-Meyerhof pathway)	Glyceraldehyde-3-phosphate dehydrogenase	1	1	1	1	1	1	1	1	1	1	1	1	1	1	1	1	1	1	1	1	1	1	1	1	1	1	1	1	1	1	1	1	1	1	1	1	1	1	1	1	1	1	1	1	1	1	1	1
Glycolysis (Embden-Meyerhof pathway)	Pyruvate kinase	0	1	1	1	1	1	1	0	1	1	1	1	1	1	1	1	1	1	1	1	1	1	1	1	1	1	1	1	0	1	1	0	1	1	1	1	1	1	1	1	1	1	1	1	1	0	1	1
Glycolysis (Embden-Meyerhof pathway)	Phosphoglycerate mutase	1	1	1	0	1	1	0	1	0	0	0	1	1	1	1	0	1	1	1	1	0	1	1	0	0	0	1	1	1	1	1	1	1	1	0	1	1	0	0	1	1	0	1	0	0	1	1	1
Glycolysis (Embden-Meyerhof pathway)	D-glucose transport via PEP:Pyr PTS	0	0	0	0	1	0	0	0	0	0	0	0	0	1	1	1	0	0	0	0	0	1	0	1	1	1	1	0	0	1	1	0	1	1	0	1	0	0	0	0	1	0	0	1	1	0	1	0
Glycolysis (Embden-Meyerhof pathway)	Pyruvate decarboxylase	0	0	0	0	0	0	1	0	0	0	0	0	0	0	0	0	1	0	0	0	0	0	0	0	0	0	0	0	0	0	0	0	0	0	0	0	0	0	0	0	0	0	0	0	0	0	0	0
Pyruvate oxidation	Pyruvate dehdyrogenase	0	0	0	0	0	0	0	0	0	0	0	0	0	0	0	0	0	0	0	0	0	0	0	0	0	0	0	0	0	0	0	0	0	0	0	0	0	0	0	0	0	0	0	0	0	0	0	0
Pyruvate oxidation	Pyruvate formate lyase	1	0	0	0	1	0	0	0	0	1	0	0	0	0	0	1	0	0	0	0	1	1	1	1	1	0	0	1	0	0	1	0	0	0	0	0	1	0	0	0	1	1	1	0	0	1	1	1
Pyruvate oxidation	*Pyruvate flavodoxin oxidoreductase	1	0	0	1	1	1	0	0	0	1	1	1	0	0	0	0	0	0	0	0	1	1	1	1	1	0	0	0	0	0	0	0	0	0	1	0	1	1	1	0	1	1	1	0	0	1	1	1
Acetate production	Acetate kinase	1	1	1	1	1	0	1	1	0	1	1	1	1	1	1	1	1	1	1	1	1	1	1	1	1	0	1	1	1	1	1	1	1	1	0	1	1	1	1	1	1	1	1	1	1	1	1	1
Acetate production	Phosphotransacetylase	0	0	0	0	0	0	0	0	0	0	0	0	0	0	0	0	0	0	0	0	0	0	0	0	0	0	0	0	0	0	0	0	0	0	0	0	0	0	0	0	0	0	0	0	0	0	0	0
Lactic acid production	L-lactate dehydrogenase	0	1	1	0	1	1	0	0	1	0	1	0	1	1	1	1	1	1	1	1	1	1	1	1	1	1	1	1	1	1	1	1	1	1	1	1	1	1	0	1	1	1	1	1	1	1	1	1
Lactic acid production	D-lactate dehydrogenase	0	1	1	1	1	1	1	0	1	1	1	0	1	1	1	1	1	1	1	1	1	1	1	1	0	1	1	1	0	1	1	1	0	1	0	1	1	1	1	1	1	1	1	1	1	1	1	1
Ethanol production	Alcohol dehydrogenase (ethanol)	0	1	1	0	0	0	1	1	0	0	0	0	0	0	1	1	1	0	1	1	0	0	0	0	0	0	0	0	0	0	0	0	0	0	0	1	0	0	0	0	0	0	0	0	1	0	0	0
Ethanol production	Acetaldehyde dehydrogenase (acetylating)	0	0	0	0	0	0	0	0	0	0	0	0	0	0	0	0	0	0	0	0	0	0	0	0	0	0	0	0	0	0	0	0	0	0	0	0	0	0	0	0	0	0	0	0	0	0	0	0
Bifid shunt	Ribose-5-phosphate isomerase	0	1	1	0	0	0	1	0	0	0	0	0	1	1	1	1	1	1	1	1	1	0	0	0	0	1	1	1	1	1	1	1	1	1	0	1	0	0	0	1	1	0	0	0	1	0	0	0
Bifid shunt	Transaldolase	0	0	0	0	0	0	0	1	0	0	0	0	0	0	0	0	1	0	0	0	0	0	0	0	0	0	0	0	0	0	0	0	0	0	0	0	0	0	0	0	1	0	0	0	0	0	0	0
Bifid shunt	Ribulose 5-phosphate 3-epimerase	1	1	1	0	1	1	1	1	1	1	1	1	0	1	1	1	1	1	1	1	1	1	1	1	1	1	1	1	1	1	1	1	1	1	1	1	1	1	1	1	1	1	1	1	1	1	1	1
Bifid shunt	Transketolase 1	0	0	1	0	0	0	1	1	0	0	1	1	1	0	0	1	1	1	1	1	0	0	0	1	0	1	0	0	0	0	0	0	0	0	0	1	0	0	0	1	1	0	0	0	1	1	0	0
Bifid shunt	Phosphoketolase (fructose-6-phosphate utilizing)	0	1	1	0	1	1	1	1	0	0	0	0	1	1	1	0	1	1	1	1	1	1	1	0	0	1	0	1	1	1	1	1	1	1	0	1	0	0	0	1	0	0	1	0	1	1	1	0
Phosphoketolase	Phosphogluconate dehydrogenase (NAD)	0	1	1	0	0	0	1	1	0	0	0	0	1	1	1	1	1	1	1	1	0	0	0	0	0	1	1	1	0	1	1	1	1	1	0	1	0	0	0	1	0	0	0	1	1	0	0	1
Phosphoketolase	Phosphogluconate dehydrogenase	0	1	1	0	0	0	0	0	0	0	0	0	1	1	1	1	0	1	1	1	0	0	0	0	0	1	1	1	0	1	1	1	1	1	0	1	0	0	0	1	0	0	0	0	1	0	0	1
Phosphoketolase	Glucose 6-phosphate dehydrogenase	0	1	1	0	0	0	1	1	0	0	0	0	0	1	1	1	1	1	1	1	0	0	0	0	0	1	1	1	1	1	0	1	1	1	0	1	0	0	0	1	0	0	0	1	1	0	0	0
Phosphoketolase	6-phosphogluconolactonase	0	0	1	0	0	0	1	0	0	0	0	0	0	0	0	1	0	1	1	0	0	1	1	0	1	0	0	1	0	0	1	0	0	0	0	0	0	0	0	0	0	0	0	1	1	0	0	0
Succinic acid production	Pyruvate carboxylase	0	0	1	0	0	0	0	0	0	0	0	0	0	1	0	0	0	1	1	0	0	0	0	0	0	1	1	1	0	0	0	0	0	0	0	0	1	1	0	0	1	0	0	1	0	0	0	0
Succinic acid production	Phosphoenolpyruvate carboxylase	0	0	0	0	1	0	0	1	0	0	0	0	0	0	0	1	0	0	0	0	0	0	0	0	0	0	0	0	0	0	0	0	1	1	0	0	0	0	0	0	0	0	0	0	1	1	1	0
Succinic acid production	Succinate dehydrogenase	0	0	0	0	0	0	0	0	0	0	0	0	0	0	0	0	0	0	0	0	0	0	0	0	0	0	0	0	0	0	0	0	0	0	0	0	0	0	0	0	0	0	0	0	0	0	0	0
Succinic acid production	Fumarase	0	0	0	0	0	0	1	1	0	0	1	1	0	0	0	1	0	0	0	0	0	0	0	0	0	0	0	0	0	0	0	0	0	0	0	0	0	0	0	0	0	0	0	1	0	0	0	0
Succinic acid production	Fumarate Reductase NADH	0	0	0	0	0	0	0	0	0	0	0	0	0	0	0	0	0	0	0	0	0	0	0	0	0	0	0	0	0	0	0	0	0	0	0	0	0	0	0	0	0	0	0	0	0	0	0	0
Succinic acid production	Phosphoenolpyruvate carboxykinase (ATP)	1	0	0	0	1	0	1	0	0	0	1	1	0	0	0	0	0	0	0	0	1	1	1	1	1	0	0	0	0	0	0	0	0	0	0	0	1	1	0	0	0	0	0	1	1	1	1	1
Succinic acid production	Malate dehydrogenase	0	0	1	0	0	0	0	0	1	0	0	0	0	0	0	1	1	0	1	0	0	0	0	1	1	0	1	1	1	1	1	1	1	1	1	0	1	0	0	1	1	0	0	1	1	0	0	0
Lactate consumption	Electron bifurcating lactate dehydrogenase	0	0	0	0	0	0	1	1	0	0	0	0	0	0	0	1	0	0	0	1	1	0	0	0	0	0	0	1	0	0	0	0	0	0	1	0	1	0	0	0	1	0	0	1	1	0	0	0
Lactate consumption	Lactate Transportera	0	0	0	1	0	0	1	1	0	0	0	0	0	0	0	0	0	0	0	0	1	0	0	0	0	1	0	0	0	0	0	0	1	1	0	0	1	1	1	1	1	1	0	1	1	0	0	0
Reverse ß-oxidation	*Electron Bifurcating Acyl-CoA Dehydrogenase (C4)	0	1	0	0	0	0	1	1	1	0	0	0	0	0	0	1	0	0	0	1	1	1	1	0	0	0	1	1	0	0	0	0	0	0	0	0	1	1	0	0	1	1	1	1	1	0	0	1
Reverse ß-oxidation	*CoA Transferase (C4:0-C2:0)	0	0	0	0	0	0	0	1	1	0	0	0	0	0	0	0	0	0	0	0	1	0	0	0	0	0	0	0	0	0	0	0	0	0	0	0	1	1	0	0	1	0	0	1	0	0	0	1
Reverse ß-oxidation	3-hydroxyacyl-CoA dehydrogenase (acetoacetyl-CoA)	1	1	1	1	1	1	0	1	1	0	0	0	0	0	0	1	1	1	0	1	1	1	1	1	0	0	0	0	0	0	0	1	0	0	0	1	1	1	1	1	1	1	1	1	1	1	1	1
Reverse ß-oxidation	3-hydroxyacyl-CoA dehydratase (3-hydroxyheptanoyl-CoA)	0	1	0	1	0	0	1	1	1	1	0	1	0	0	0	0	1	0	0	0	1	1	1	0	0	0	0	0	0	0	0	0	0	1	0	1	1	1	1	1	1	1	1	1	1	0	0	1
Reverse ß-oxidation	Hexanoyl-CoA:acetyl-CoA C-acyltransferase	0	1	1	0	0	0	1	1	1	0	0	0	0	0	1	1	1	1	1	1	1	1	1	0	0	0	1	1	0	1	1	0	1	1	0	1	1	1	0	1	1	1	1	1	1	0	0	1
Reverse ß-oxidation	*Acyl-CoA Hydrolase (C6:0)	0	0	0	0	0	0	1	0	1	0	0	0	0	0	0	0	0	0	0	0	0	0	0	0	0	0	0	0	0	0	0	0	0	0	0	0	0	0	0	0	0	0	0	1	1	0	0	0
Direct butyrate production	*Hydroxy-Acyl-CoA Thioesterase	1	0	0	0	0	0	0	0	0	1	1	0	0	0	0	0	0	0	0	0	1	0	0	0	0	0	0	0	0	0	0	0	0	0	0	0	1	1	0	0	1	0	0	0	0	0	0	1
Ferredoxin oxidation	(FeFe)-hydrogenase, cytoplasm	0	0	0	0	1	1	0	0	0	1	0	0	0	0	0	0	0	0	0	0	1	1	1	1	0	0	0	0	0	0	0	0	0	0	1	0	1	1	0	0	1	1	1	0	0	1	1	1
Ferredoxin oxidation	*Ferredoxin:NAD oxidoreductase (2 protons translocated)	1	0	0	0	0	0	0	0	0	0	0	0	0	0	0	0	0	0	0	0	1	0	0	1	1	0	0	0	0	0	0	0	0	0	0	0	0	0	0	0	1	0	0	0	0	0	0	0
aSequences used to identify homologs for the lactate transporter were those used previously (Walters, 2023) and the LldP lactate transporter from Escherichia coli.
Walters K A, Mohan G, Myers K S, Ingle A T, Donohue T J, Noguera D R (2023). A Metagenome-level Analysis of a Microbial Community Fermenting Ultra-filtered Milk Permeate. Front Bioeng Biotechnol, Submitted to same special issue(Microbial Chain Elongation - Carbon Recovering Biorefineries for the Circular Economy)
[truncated: 169 more columns]
